# Supplementary material for: Effect of environmental variables on the abundance of Amblyomma ticks, potential vectors of Rickettsia parkeri in central Brazil
Source: PLoS One. 2024 May 15;19(5):e0301685. doi: 10.1371/journal.pone.0301685 (PMC11095677; doi:10.1371/journal.pone.0301685)
Supplement: S1 Table — (XLSX) [file pone.0301685.s001.xlsx]

## Sheet: Página1
S2 Table. Rickettsia-infected ticks from Lake Paranoá shore, Brasília, Federal District of Brazil, between 2021 and 2022.S2 Table. Rickettsia-infected ticks from Lake Paranoá shore, Brasília, Federal District of Brazil, between 2021 and 2022.
Sample	Month	Year	Lake Arm	Life stage	Gene	Rickettsia	Ticks
01G	September	2021	1	Nymph	gltA	100.00% (380/380) identity with Rickettsia parkeri Atlantic Forest strain (CP040325)	Amblyomma dubitatum
					htrA	Similarity to several Rickettsia
					ompB	99,75% (397/398) identity with Rickettsia parkeri Atlantic Forest strain ( MT604116)
02C	September	2021	2	Nymph	gltA	100.00% (381/381) identity with Rickettsia bellii (MT311216)	Amblyomma dubitatum
03A	September	2021	3	Nymph	gltA	100,00% (381/381) identity with Rickettsia bellii (MT311216)	Amblyomma dubitatum
04T	September	2021	4	Larvae	gltA	100,00% (402/402) identity with Rickettsia bellii (MT311216)	Amblyomma sculptum
05E	November	2021	1	Nymph	gltA	100,00% (402/402) identity with Rickettsia bellii (MT311216)	Amblyomma dubitatum
05F	November	2021	1	Larvae	gltA	100,00% (402/402) identity with Rickettsia bellii (MT311216)	Amblyomma dubitatum
05G	November	2021	1	Larvae	gltA	100,00% (392/392) identity with Rickettsia bellii (MT311216)	Amblyomma dubitatum
05J	November	2021	1	Larvae	gltA	100,00% (402/402) identity with Rickettsia bellii (MT311216)	Amblyomma dubitatum
05K	November	2021	1	Larvae	gltA	100,00% (380/380) identity with Rickettsia bellii (MT311216)	Amblyomma dubitatum
06C	November	2021	2	Larvae	gltA	100,00% (402/402) identity with Rickettsia bellii (MT311216)	-
06H	November	2021	2	Larvae	gltA	100,00% (402/402) identity with Rickettsia bellii (MT311216)	-
06I	November	2021	2	Larvae	gltA	100,00% (380/380) identity with Rickettsia bellii (MT311216)	-
06L	November	2021	2	Larvae	gltA	100,00% (391/391) identity with Rickettsia bellii (MT311216)	-
06N	November	2021	2	Larvae	gltA	100,00% (381/381) identity with Rickettsia bellii (MT311216)	-
06T	November	2021	2	Larvae	gltA	100,00% (402/402) identity with Rickettsia bellii (MT311216)	Amblyomma dubitatum
06V	November	2021	2	Larvae	gltA	100,00% (380/380) identity with Rickettsia bellii (MT311216)	Amblyomma dubitatum
06X	November	2021	2	Larvae	gltA	100,00% (381/381) identity with Rickettsia bellii (MT311216)	Amblyomma dubitatum
06Y	November	2021	2	Larvae	gltA	100,00% (381/381) identity with Rickettsia bellii (MT311216)	-
08Q	November	2021	4	Adult	gltA	100,00% (381/381) identity with Rickettsia bellii (MT311216)	Amblyomma sculptum
08V	November	2021	4	Nymph	gltA	100,00% (402/402) identity withRickettsia bellii (MT311216)	Amblyomma sculptum
08X	November	2021	4	Larvae	gltA	100,00% (402/402) identity with Rickettsia bellii (MT311216)	Amblyomma dubitatum
10D	February/March	2022	2	Nymph	htrA	Similarity to several Rickettsia	Amblyomma dubitatum
					ompB	99,75% (397/398) identity with Rickettsia parkeri Atlantic Forest strain ( MT604116)
10E	February/March	2022	2	Nymph	htrA	Similarity to several Rickettsia	Amblyomma dubitatum
					ompB	99,75% (397/398) identity with Rickettsia parkeri Atlantic Forest strain ( MT604116)
11I	February/March	2022	3	Larvae	gltA	100,00% (402/402) identity with Rickettsia bellii (MT311216)	Amblyomma dubitatum
11L	February/March	2022	3	Larvae	gltA	100,00% (402/402) identity with Rickettsia bellii (MT311216)	Amblyomma dubitatum
11M	February/March	2022	3	Larvae	gltA	100,00% (401/401) identity with Rickettsia bellii (MT311216)	Amblyomma dubitatum
11N	February/March	2022	3	Larvae	gltA	100,00% (397/397) identity with Rickettsia bellii (MT311216)	Amblyomma dubitatum
11O	February/March	2022	3	Larvae	gltA	100,00% (402/402) identity with Rickettsia bellii (MT311216)	Amblyomma dubitatum
11P	February/March	2022	3	Larvae	gltA	100,00% (381/381) identity with Rickettsia bellii (MT311216)	Amblyomma dubitatum
11R	February/March	2022	3	Larvae	gltA	100,00% (392/392) identity with Rickettsia bellii (MT311216)	Amblyomma dubitatum
11S	February/March	2022	3	Larvae	gltA	100,00% (381/381) identity with Rickettsia bellii (MT311216)	Amblyomma dubitatum
13B	April	2022	1	Larvae	gltA	100,00% (402/402) identity with Rickettsia bellii (MT311216)	Amblyomma dubitatum
13F	April	2022	1	Larvae	gltA	100,00% (399/399) identity with Rickettsia bellii (MT311216)	Amblyomma dubitatum
13I	April	2022	1	Larvae	gltA	100,00% (402/402) identity with Rickettsia bellii (MT311216)	Amblyomma dubitatum
13J	April	2022	1	Larvae	gltA	100,00% (402/402) identity with Rickettsia bellii (MT311216)	Amblyomma dubitatum
13K	April	2022	1	Larvae	gltA	100,00% (402/402) identity with Rickettsia bellii (MT311216)	Amblyomma dubitatum
13Q	April	2022	1	Nymph	gltA	100,00% (402/402) identity with Rickettsia bellii (MT311216)	Amblyomma dubitatum
