# Supplementary material for: Effect of environmental variables on the abundance of Amblyomma ticks, potential vectors of Rickettsia parkeri in central Brazil
Source: PLoS One. 2024 May 15;19(5):e0301685. doi: 10.1371/journal.pone.0301685 (PMC11095677; doi:10.1371/journal.pone.0301685)
Supplement: S1 Data — (XLSX) [file pone.0301685.s002.xlsx]

## Sheet: carrenv_dez2023a.csv
S1 Data. Data used in the GLM analyses to estimate the effect of environmental variables on tick abundances for each life stage.
Sites	Date	Month	Year	Latitude	Longitude	Tick abundance (terry cloth)	Tick abundance (soft cloth)	Life stage	Season	Vegetation	Canopy	Temperature	Relative air humidity	Vestige or capybaras	Capybara Kernel
1	2021-09-13	9	2021	-1577360267	-4781740137	0	0	larvae	sep2021	1	0.0	35.2	24.0	0	1.07533e+22
2	2021-09-13	9	2021	-1574303056	-4783300278	0	0	larvae	sep2021	1	0.0	37.1	22.0	0	5.84466e+21
3	2021-09-13	9	2021	-1574157078	-4783500896	4	10	larvae	sep2021	1	0.0	32.7	24.1	1	2.49547e+21
4	2021-09-14	9	2021	-1573440792	-4783954007	2	0	larvae	sep2021	1	75.0	34.4	26.1	0	3.4725e+21
6	2021-09-14	9	2021	-1573824361	-4784592124	0	0	larvae	sep2021	2	85.4	2024-05-30	34.3	1	4.92813e+21
7	2021-09-13	9	2021	-1574818769	-4783134331	0	0	larvae	sep2021	1	52.2	34	25.1	0	2.1089e+22
8	2021-09-14	9	2021	-1576653726	-4782846278	1	0	larvae	sep2021	1	30.3	36.5	22.1	1	4.32814e+22
9	2021-09-17	9	2021	-1576752248	-4783506062	0	0	larvae	sep2021	1	76.1	34.3	22.1	0	2.61355e+22
10	2021-09-14	9	2021	-157610154	-4784200359	0	0	larvae	sep2021	1	0.0	37.6	19.1	1	4.56439e+21
11	2021-09-14	9	2021	-1574248723	-4786830729	1	0	larvae	sep2021	1	30.3	38	20.1	0	8.25963e+20
13	2021-09-14	9	2021	-1577544444	-4785652778	0	0	larvae	sep2021	1	0.0	38.1	18.1	0	2.67187e+21
14	2021-09-13	9	2021	-1578327711	-4785352114	0	0	larvae	sep2021	3	0.0	2024-06-27	45.2	1	4.14909e+22
15	2021-09-13	9	2021	-1578584402	-478355973	0	0	larvae	sep2021	1	0.0	31	41.1	1	3.97923e+22
16	2021-09-16	9	2021	-1578785278	-4782624167	0	1	larvae	sep2021	1	17.8	24	43.0	1	2.78059e+22
17	2021-09-16	9	2021	-1580094522	-4783017535	0	0	larvae	sep2021	1	83.4	2024-04-27	38.9	1	1.25674e+22
18	2021-09-16	9	2021	-1580794096	-4782969669	0	0	larvae	sep2021	1	14.7	33.8	28.1	0	4.3681e+22
19	2021-09-16	9	2021	-1582023911	-4783314547	0	0	larvae	sep2021	1	0.0	34.4	26.1	1	1.07101e+20
20	2021-09-21	9	2021	-15819764	-4787507529	10	15	larvae	sep2021	1	0.0	2024-07-28	44.4	1	1.43352e+20
21	2021-09-21	9	2021	-1583608937	-478969909	0	1	larvae	sep2021	1	0.0	2024-04-30	42.3	1	2.85856e+21
23	2021-09-17	9	2021	-1582853852	-4788296964	0	0	larvae	sep2021	No data	0.0	2024-05-30	34.2	1	2.75985e+22
24	2021-09-17	9	2021	-1582841977	-4788075907	0	1	larvae	sep2021	1	7.4	2024-03-28	41.9	1	2.33383e+22
25	2021-09-17	9	2021	-1584305833	-4786729444	0	0	larvae	sep2021	1	44.9	31	34.5	0	1.69585e+21
26	2021-09-17	9	2021	-1585251944	-47869	2	7	larvae	sep2021	1	0.0	2024-06-30	41.2	1	0
27	2021-09-17	9	2021	-1585235957	-4786168811	245	2	larvae	sep2021	1	9.5	31.4	30.1	1	0
28	2021-09-17	9	2021	-1583663425	-4783997959	211	25	larvae	sep2021	1	0.0	2024-07-26	35.7	1	2.11716e+22
29	2021-09-16	9	2021	-1583254338	-4782532536	1	0	larvae	sep2021	2	0.0	37	20.0	1	0
30	2021-09-16	9	2021	-1582601998	-4782500617	79	59	larvae	sep2021	1	0.0	40	18.1	0	3.11231e+22
31	2021-09-16	9	2021	-1580626972	-4781485273	0	0	larvae	sep2021	1	0.0	2024-01-31	25.1	1	3.10754e+22
32	2021-09-17	9	2021	-1579573262	-4780983434	0	0	larvae	sep2021	3	45349.0	2024-01-25	38.7	1	2.43064e+18
1	2021-09-13	9	2021	-1577360267	-4781740137	1	0	nymph	sep2021	1	0.0	35.2	24.0	0	1.07533e+22
2	2021-09-13	9	2021	-1574303056	-4783300278	1	0	nymph	sep2021	1	0.0	37.1	22.0	0	5.84466e+21
3	2021-09-13	9	2021	-1574157078	-4783500896	2	1	nymph	sep2021	1	0.0	32.7	24.1	1	2.49547e+21
4	2021-09-14	9	2021	-1573440792	-4783954007	17	10	nymph	sep2021	1	75.0	34.4	26.1	0	3.4725e+21
6	2021-09-14	9	2021	-1573824361	-4784592124	1	1	nymph	sep2021	2	85.4	2024-05-30	34.3	1	4.92813e+21
7	2021-09-13	9	2021	-1574818769	-4783134331	0	0	nymph	sep2021	1	52.2	34	25.1	0	2.1089e+22
8	2021-09-14	9	2021	-1576653726	-4782846278	1	0	nymph	sep2021	1	30.3	36.5	22.1	1	4.32814e+22
9	2021-09-17	9	2021	-1576752248	-4783506062	1	0	nymph	sep2021	1	76.1	34.3	22.1	0	2.61355e+22
10	2021-09-14	9	2021	-157610154	-4784200359	0	0	nymph	sep2021	1	0.0	37.6	19.1	1	4.56439e+21
11	2021-09-14	9	2021	-1574248723	-4786830729	0	0	nymph	sep2021	1	30.3	38	20.1	0	8.25963e+20
13	2021-09-14	9	2021	-1577544444	-4785652778	0	0	nymph	sep2021	1	0.0	38.1	18.1	0	2.67187e+21
14	2021-09-13	9	2021	-1578327711	-4785352114	1	0	nymph	sep2021	3	0.0	2024-06-27	45.2	1	4.14909e+22
15	2021-09-13	9	2021	-1578584402	-478355973	0	0	nymph	sep2021	1	0.0	31	41.1	1	3.97923e+22
16	2021-09-16	9	2021	-1578785278	-4782624167	20	9	nymph	sep2021	1	17.8	24	43.0	1	2.78059e+22
17	2021-09-16	9	2021	-1580094522	-4783017535	0	0	nymph	sep2021	1	83.4	2024-04-27	38.9	1	1.25674e+22
18	2021-09-16	9	2021	-1580794096	-4782969669	1	0	nymph	sep2021	1	14.7	33.8	28.1	0	4.3681e+22
19	2021-09-16	9	2021	-1582023911	-4783314547	0	0	nymph	sep2021	1	0.0	34.4	26.1	1	1.07101e+20
20	2021-09-21	9	2021	-15819764	-4787507529	7	2	nymph	sep2021	1	0.0	2024-07-28	44.4	1	1.43352e+20
21	2021-09-21	9	2021	-1583608937	-478969909	0	0	nymph	sep2021	1	0.0	2024-04-30	42.3	1	2.85856e+21
23	2021-09-17	9	2021	-1582853852	-4788296964	1	1	nymph	sep2021		0.0	2024-05-30	34.2	1	2.75985e+22
24	2021-09-17	9	2021	-1582841977	-4788075907	2	1	nymph	sep2021	1	7.4	2024-03-28	41.9	1	2.33383e+22
25	2021-09-17	9	2021	-1584305833	-4786729444	1	0	nymph	sep2021	1	44.9	31	34.5	0	1.69585e+21
26	2021-09-17	9	2021	-1585251944	-47869	6	2	nymph	sep2021	1	0.0	2024-06-30	41.2	1	0
27	2021-09-17	9	2021	-1585235957	-4786168811	1	1	nymph	sep2021	1	9.5	31.4	30.1	1	0
28	2021-09-17	9	2021	-1583663425	-4783997959	15	4	nymph	sep2021	1	0.0	2024-07-26	35.7	1	2.11716e+22
29	2021-09-16	9	2021	-1583254338	-4782532536	3	2	nymph	sep2021	2	0.0	37	20.0	1	0
30	2021-09-16	9	2021	-1582601998	-4782500617	34	27	nymph	sep2021	1	0.0	40	18.1	0	3.11231e+22
31	2021-09-16	9	2021	-1580626972	-4781485273	0	1	nymph	sep2021	1	0.0	2024-01-31	25.1	1	3.10754e+22
32	2021-09-17	9	2021	-1579573262	-4780983434	1	0	nymph	sep2021	3	45349.0	2024-01-25	38.7	1	2.43064e+18
1	2021-09-13	9	2021	-1577360267	-4781740137	0	0	adult	sep2021	1	0.0	35.2	24.0	0	1.07533e+22
2	2021-09-13	9	2021	-1574303056	-4783300278	0	0	adult	sep2021	1	0.0	37.1	22.0	0	5.84466e+21
3	2021-09-13	9	2021	-1574157078	-4783500896	0	0	adult	sep2021	1	0.0	32.7	24.1	1	2.49547e+21
4	2021-09-14	9	2021	-1573440792	-4783954007	0	0	adult	sep2021	1	75.0	34.4	26.1	0	3.4725e+21
6	2021-09-14	9	2021	-1573824361	-4784592124	0	0	adult	sep2021	2	85.4	2024-05-30	34.3	1	4.92813e+21
7	2021-09-13	9	2021	-1574818769	-4783134331	0	0	adult	sep2021	1	52.2	34	25.1	0	2.1089e+22
8	2021-09-14	9	2021	-1576653726	-4782846278	0	0	adult	sep2021	1	30.3	36.5	22.1	1	4.32814e+22
9	2021-09-17	9	2021	-1576752248	-4783506062	0	0	adult	sep2021	1	76.1	34.3	22.1	0	2.61355e+22
10	2021-09-14	9	2021	-157610154	-4784200359	0	0	adult	sep2021	1	0.0	37.6	19.1	1	4.56439e+21
11	2021-09-14	9	2021	-1574248723	-4786830729	0	0	adult	sep2021	1	30.3	38	20.1	0	8.25963e+20
13	2021-09-14	9	2021	-1577544444	-4785652778	0	0	adult	sep2021	1	0.0	38.1	18.1	0	2.67187e+21
14	2021-09-13	9	2021	-1578327711	-4785352114	0	1	adult	sep2021	3	0.0	2024-06-27	45.2	1	4.14909e+22
15	2021-09-13	9	2021	-1578584402	-478355973	0	0	adult	sep2021	1	0.0	31	41.1	1	3.97923e+22
16	2021-09-16	9	2021	-1578785278	-4782624167	1	0	adult	sep2021	1	17.8	24	43.o	1	2.78059e+22
17	2021-09-16	9	2021	-1580094522	-4783017535	0	0	adult	sep2021	1	83.4	2024-04-27	38.9	1	1.25674e+22
18	2021-09-16	9	2021	-1580794096	-4782969669	0	0	adult	sep2021	1	14.7	33.8	28.1	0	4.3681e+22
19	2021-09-16	9	2021	-1582023911	-4783314547	0	0	adult	sep2021	1	0.0	34.4	26.1	1	1.07101e+20
20	2021-09-21	9	2021	-15819764	-4787507529	0	0	adult	sep2021	1	0.0	2024-07-28	44.4	1	1.43352e+20
21	2021-09-21	9	2021	-1583608937	-478969909	0	0	adult	sep2021	1	0.0	2024-04-30	42.3	1	2.85856e+21
23	2021-09-17	9	2021	-1582853852	-4788296964	0	0	adult	sep2021	No data	0.0	2024-05-30	34.2	1	2.75985e+22
24	2021-09-17	9	2021	-1582841977	-4788075907	0	0	adult	sep2021	1	7.4	2024-03-28	41.9	1	2.33383e+22
25	2021-09-17	9	2021	-1584305833	-4786729444	0	0	adult	sep2021	1	44.9	31	34.5	0	1.69585e+21
26	2021-09-17	9	2021	-1585251944	-47869	1	1	adult	sep2021	1	0.0	2024-06-30	41.2	1	0
27	2021-09-17	9	2021	-1585235957	-4786168811	2	2	adult	sep2021	1	9.5	31.4	30.1	1	0
28	2021-09-17	9	2021	-1583663425	-4783997959	0	0	adult	sep2021	1	0.0	2024-07-26	35.7	1	2.11716e+22
29	2021-09-16	9	2021	-1583254338	-4782532536	0	0	adult	sep2021	2	0.0	37	20.0	1	0
30	2021-09-16	9	2021	-1582601998	-4782500617	0	0	adult	sep2021	1	0.0	40	18.1	0	3.11231e+22
31	2021-09-16	9	2021	-1580626972	-4781485273	0	0	adult	sep2021	1	0.0	2024-01-31	25.1	1	3.10754e+22
32	2021-09-17	9	2021	-1579573262	-4780983434	0	0	adult	sep2021	3	45349.0	2024-01-25	38.7	1	2.43064e+18
1	2021-11-19	11	2021	-15788797222222	-47794777777778	0	0	larvae	2021-11-01	1	0.0	31.6	60.0	0	1.15614e+22
3	2021-11-16	11	2021	-1577374769	-4781735929	46	44	larvae	2021-11-01	2	55.3	2024-03-20	87.2	0	2.78523e+22
4	2021-11-16	11	2021	-1576349957	-4781380801	0	1	larvae	2021-11-01	1	0.0	2024-06-23	77.3	1	1.78232e+21
5	2021-11-16	11	2021	-15733441666667	-47845908333333	3	2	larvae	2021-11-01	1	80.2	2024-01-23	78.2	1	8.54421e+21
6	2021-11-16	11	2021	-1573824361	-4784592124	1	4	larvae	2021-11-01	1	83.4	2024-07-21	85.5	0	4.92813e+21
7	2021-11-16	11	2021	-15748697222222	-4783045	0	0	larvae	2021-11-01	3	97.9	2024-04-22	82.8	0	1.25367e+21
8	2021-11-16	11	2021	-1576653726	-4782846278	0	0	larvae	2021-11-01	1	35.5	2024-05-23	78.3	1	4.32814e+22
9	2021-11-19	11	2021	-15773208333333	-47833580555556	0	0	larvae	2021-11-01	1	2.2	2024-08-25	70.0	1	4.75981e+19
10	2021-11-18	11	2021	-1575147769	-4785155563	17	28	larvae	2021-11-01	1	91.7	2024-08-23	79.3	0	1490940
11	2021-11-18	11	2021	-15733130555556	-47886413888889	0	3	larvae	2021-11-01	1	0.0	2024-03-26	66.7	0	0
12	2021-11-18	11	2021	-1574147144	-4788107707	44	230	larvae	2021-11-01	2	97.9	2024-08-27	69.0	0	0
13	2021-11-18	11	2021	-1576743023	-4784934043	1	0	larvae	2021-11-01	2	0.0	2024-06-27	64.7	1	3.9415e+20
14	2021-11-18	11	2021	-1577873982	-4785911501	0	0	larvae	2021-11-01	1	34.5	2024-03-27	66.4	0	672993
15	2021-11-17	11	2021	-1578327711	-4785352114	150	1	larvae	2021-11-01	1	0.0	2024-08-26	74.3	1	4.14909e+22
16	2021-11-16	11	2021	-1578584402	-478355973	0	143	larvae	2021-11-01	3	0.0	2024-07-19	87.1	1	3.97923e+22
18	2021-11-19	11	2021	-1580094522	-4783017535	0	0	larvae	2021-11-01	1	18.9	2024-05-31	53.3	1	1.25674e+22
19	2021-11-19	11	2021	-1581739994	-4783172047	0	0	larvae	2021-11-01	1	43.8	2024-04-30	57.0	1	3.16985e+22
20	2021-12-03	12	2021	-1581953036	-4785877541	2	3	larvae	2021-11-01	1	0.0	2024-03-26	73.0	0	0
21	2021-12-03	12	2021	-15821016666667	-47878286111111	12	13	larvae	2021-11-01	1	0.0	2024-06-28	61.8	0	0
22	2021-12-03	12	2021	-158381811	-478982469	29	55	larvae	2021-11-01	1	0.0	36	48.0	1	104632
23	2021-12-03	12	2021	-15842044444444	-47899322222222	0	6	larvae	2021-11-01	1	2.2	35.8	43.6	1	0
24	2021-12-03	12	2021	-1582659402	-4787942902	23	55	larvae	2021-11-01	1	0.0	2024-02-28	66.7	0	1.01422e+20
25	2021-11-26	11	2021	-15842627777778	-47867138888889	0	0	larvae	2021-11-01	1	0.0	33.4	37.7	1	2.50622e+22
26	2021-11-26	11	2021	-1584577666	-47868871	0	0	larvae	2021-11-01	1	0.0	2024-03-31	42.7	1	2.23365e+21
27	2021-11-26	11	2021	-1585235957	-4786168811	3	1	larvae	2021-11-01	1	No data	2024-05-31	39.6	1	0
28	2021-11-26	11	2021	-1583919251	-4784452222	1	3	larvae	2021-11-01	1	0.0	2024-05-31	44.8	1	0
29	2021-11-26	11	2021	-15835466666667	-47839419444444	0	0	larvae	2021-11-01	1	0.0	30.2	44.2	1	0
30	2021-11-19	11	2021	-1581635782	-4781917158	3	5	larvae	2021-11-01	1	88.6	37.2	39.2	1	4.62274e+22
31	2021-11-19	11	2021	-1580462444	-4781474435	2	11	larvae	2021-11-01	1	5.4	2024-02-29	63.1	1	5.19729e+22
32	2021-11-19	11	2021	-15796552777778	-4779795	2	0	larvae	2021-11-01	2	75.0	2024-04-29	62.7	1	2.82038e+22
1	2021-11-19	11	2021	-15788797222222	-47794777777778	0	0	nymph	2021-11-01	1	0.0	31.6	60.0	0	1.15614e+22
3	2021-11-16	11	2021	-1577374769	-4781735929	0	0	nymph	2021-11-01	2	55.3	2024-03-20	87.2	0	2.78523e+22
4	2021-11-16	11	2021	-1576349957	-4781380801	0	0	nymph	2021-11-01	1	0.0	2024-06-23	77.3	1	1.78232e+21
5	2021-11-16	11	2021	-15733441666667	-47845908333333	1	2	nymph	2021-11-01	1	80.2	2024-01-23	78.2	1	8.54421e+21
6	2021-11-16	11	2021	-1573824361	-4784592124	0	0	nymph	2021-11-01	1	83.4	2024-07-21	85.5	0	4.92813e+21
7	2021-11-16	11	2021	-15748697222222	-4783045	0	0	nymph	2021-11-01	3	97.9	2024-04-22	82.8	0	1.25367e+21
8	2021-11-16	11	2021	-1576653726	-4782846278	0	0	nymph	2021-11-01	1	35.5	2024-05-23	78.3	1	4.32814e+22
9	2021-11-19	11	2021	-15773208333333	-47833580555556	0	0	nymph	2021-11-01	1	2.2	2024-08-25	70.0	1	4.75981e+19
10	2021-11-18	11	2021	-1575147769	-4785155563	0	0	nymph	2021-11-01	1	91.7	2024-08-23	79.3	0	1490940
11	2021-11-18	11	2021	-15733130555556	-47886413888889	0	0	nymph	2021-11-01	1	0.0	2024-03-26	66.7	0	0
12	2021-11-18	11	2021	-1574147144	-4788107707	0	3	nymph	2021-11-01	2	97.9	2024-08-27	69.0	0	0
13	2021-11-18	11	2021	-1576743023	-4784934043	0	0	nymph	2021-11-01	2	0.0	2024-06-27	64.7	1	3.9415e+20
14	2021-11-18	11	2021	-1577873982	-4785911501	0	0	nymph	2021-11-01	1	34.5	2024-03-27	66.4	0	672993
15	2021-11-17	11	2021	-1578327711	-4785352114	0	0	nymph	2021-11-01	1	0.0	2024-08-26	74.3	1	4.14909e+22
16	2021-11-16	11	2021	-1578584402	-478355973	0	0	nymph	2021-11-01	3	0.0	2024-07-19	87.1	1	3.97923e+22
18	2021-11-19	11	2021	-1580094522	-4783017535	0	0	nymph	2021-11-01	1	18.9	2024-05-31	53.3	1	1.25674e+22
19	2021-11-19	11	2021	-1581739994	-4783172047	1	0	nymph	2021-11-01	1	43.8	2024-04-30	57.0	1	3.16985e+22
20	2021-12-03	12	2021	-1581953036	-4785877541	0	0	nymph	2021-11-01	1	0.0	2024-03-26	73.0	0	0
21	2021-12-03	12	2021	-15821016666667	-47878286111111	0	0	nymph	2021-11-01	1	0.0	2024-06-28	61.8	0	0
22	2021-12-03	12	2021	-158381811	-478982469	1	0	nymph	2021-11-01	1	0.0	36	48.0	1	104632
23	2021-12-03	12	2021	-15842044444444	-47899322222222	0	0	nymph	2021-11-01	1	2.2	35.8	43.6	1	0
24	2021-12-03	12	2021	-1582659402	-4787942902	0	0	nymph	2021-11-01	1	0.0	2024-02-28	66.7	0	1.01422e+20
25	2021-11-26	11	2021	-15842627777778	-47867138888889	0	0	nymph	2021-11-01	1	0.0	33.4	37.7	1	2.50622e+22
26	2021-11-26	11	2021	-1584577666	-47868871	0	0	nymph	2021-11-01	1	0.0	2024-03-31	42.7	1	2.23365e+21
27	2021-11-26	11	2021	-1585235957	-4786168811	0	0	nymph	2021-11-01	1	No data	2024-05-31	39.6	1	0
28	2021-11-26	11	2021	-1583919251	-4784452222	0	0	nymph	2021-11-01	1	0.0	2024-05-31	44.8	1	0
29	2021-11-26	11	2021	-15835466666667	-47839419444444	0	0	nymph	2021-11-01	1	0.0	30.2	44.2	1	0
30	2021-11-19	11	2021	-1581635782	-4781917158	2	0	nymph	2021-11-01	1	88.6	37.2	39.2	1	4.62274e+22
31	2021-11-19	11	2021	-1580462444	-4781474435	0	0	nymph	2021-11-01	1	5.4	2024-02-29	63.1	1	5.19729e+22
32	2021-11-19	11	2021	-15796552777778	-4779795	33	12	nymph	2021-11-01	2	75.0	2024-04-29	62.7	1	2.82038e+22
1	2021-11-19	11	2021	-15788797222222	-47794777777778	0	0	adult	2021-11-01	1	0.0	31.6	60.0	0	1.15614e+22
3	2021-11-16	11	2021	-1577374769	-4781735929	0	0	adult	2021-11-01	2	55.3	2024-03-20	87.2	0	2.78523e+22
4	2021-11-16	11	2021	-1576349957	-4781380801	0	0	adult	2021-11-01	1	0.0	2024-06-23	77.3	1	1.78232e+21
5	2021-11-16	11	2021	-15733441666667	-47845908333333	1	2	adult	2021-11-01	1	80.2	2024-01-23	78.2	1	8.54421e+21
6	2021-11-16	11	2021	-1573824361	-4784592124	0	0	adult	2021-11-01	1	83.4	2024-07-21	85.5	0	4.92813e+21
7	2021-11-16	11	2021	-15748697222222	-4783045	0	0	adult	2021-11-01	3	97.9	2024-04-22	82.8	0	1.25367e+21
8	2021-11-16	11	2021	-1576653726	-4782846278	0	0	adult	2021-11-01	1	35.5	2024-05-23	78.3	1	4.32814e+22
9	2021-11-19	11	2021	-15773208333333	-47833580555556	0	0	adult	2021-11-01	1	2.2	2024-08-25	70.0	1	4.75981e+19
10	2021-11-18	11	2021	-1575147769	-4785155563	0	0	adult	2021-11-01	1	91.7	2024-08-23	79.3	0	1490940
11	2021-11-18	11	2021	-15733130555556	-47886413888889	0	1	adult	2021-11-01	1	0.0	2024-03-26	66.7	0	0
12	2021-11-18	11	2021	-1574147144	-4788107707	2	0	adult	2021-11-01	2	97.9	2024-08-27	69.0	0	0
13	2021-11-18	11	2021	-1576743023	-4784934043	0	2	adult	2021-11-01	2	0.0	2024-06-27	64.7	1	3.9415e+20
14	2021-11-18	11	2021	-1577873982	-4785911501	0	0	adult	2021-11-01	1	34.5	2024-03-27	66.4	0	672993
15	2021-11-17	11	2021	-1578327711	-4785352114	0	1	adult	2021-11-01	1	0.0	2024-08-26	74.3	1	4.14909e+22
16	2021-11-16	11	2021	-1578584402	-478355973	0	0	adult	2021-11-01	3	0.0	2024-07-19	87.1	1	3.97923e+22
18	2021-11-19	11	2021	-1580094522	-4783017535	0	0	adult	2021-11-01	1	18.9	2024-05-31	53.3	1	1.25674e+22
19	2021-11-19	11	2021	-1581739994	-4783172047	4	1	adult	2021-11-01	1	43.8	2024-04-30	57.0	1	3.16985e+22
20	2021-12-03	12	2021	-1581953036	-4785877541	0	0	adult	2021-11-01	1	0.0	2024-03-26	73.0	0	0
21	2021-12-03	12	2021	-15821016666667	-47878286111111	1	0	adult	2021-11-01	1	0.0	2024-06-28	61.8	0	0
22	2021-12-03	12	2021	-158381811	-478982469	0	0	adult	2021-11-01	1	0.0	36	48.0	1	104632
23	2021-12-03	12	2021	-15842044444444	-47899322222222	2	2	adult	2021-11-01	1	2.2	35.8	43.6	1	0
24	2021-12-03	12	2021	-1582659402	-4787942902	0	0	adult	2021-11-01	1	0.0	2024-02-28	66.7	0	1.01422e+20
25	2021-11-26	11	2021	-15842627777778	-47867138888889	0	0	adult	2021-11-01	1	0.0	33.4	37.7	1	2.50622e+22
26	2021-11-26	11	2021	-1584577666	-47868871	0	0	adult	2021-11-01	1	0.0	2024-03-31	42.7	1	2.23365e+21
27	2021-11-26	11	2021	-1585235957	-4786168811	13	14	adult	2021-11-01	1	No data	2024-05-31	39.6	1	0
28	2021-11-26	11	2021	-1583919251	-4784452222	1	1	adult	2021-11-01	1	0.0	2024-05-31	44.8	1	0
29	2021-11-26	11	2021	-15835466666667	-47839419444444	2	1	adult	2021-11-01	1	0.0	30.2	44.2	1	0
30	2021-11-19	11	2021	-1581635782	-4781917158	0	0	adult	2021-11-01	1	88.6	37.2	39.2	1	4.62274e+22
31	2021-11-19	11	2021	-1580462444	-4781474435	0	0	adult	2021-11-01	1	5.4	2024-02-29	63.1	1	5.19729e+22
32	2021-11-19	11	2021	-15796552777778	-4779795	1	1	adult	2021-11-01	2	75.0	2024-04-29	62.7	1	2.82038e+22
1	2022-02-22	2	2022	-15773913888889	-47817394444444	0	0	larvae	feb2022	1	0.0	33.3	43.8	1	0
2	2022-02-21	2	2022	-15752683333333	-47820302777778	1	1	larvae	feb2022	1	45651.0	33.3	52.2	1	0
3	2022-02-21	2	2022	-15750963888889	-47822011111111	1	2	larvae	feb2022	1	76.1	32	52.7	0	0
4	2022-02-21	2	2022	-15741808333333	-47835672222222	55	46	larvae	feb2022	1	0.0	31.6	48.0	1	0
5	2022-02-21	2	2022	-15747163888889	-47832925	44	59	larvae	feb2022	1	42.8	35	70.0	0	0
6	2022-02-21	2	2022	-15758836111111	-47827475	5	7	larvae	feb2022	3	100.0	2024-02-27	70.4	1	0
7	2022-02-21	2	2022	-15764572222222	-47828305555556	4	2	larvae	feb2022	1	50.1	2024-06-24	76.8	1	337732
8	2022-02-21	2	2022	-15773316666667	-47831855555556	2	1	larvae	feb2022	1	4.3	2024-08-23	83.6	1	3.03747e+19
9			2022	-15759088888889	-47845125	0	0	larvae	feb2022	2	0.0	33.1	53.2		6.49333e+21
10			2022	-15743233333333	-47865897222222	0	1	larvae	feb2022	3	0.0	33.8	47.7	1	7.05987e+19
11	2022-02-22	2	2022	-15742213888889	-47869588888889	12	19	larvae	feb2022	1	45528.0	34.7	46.1	1	2.87629e+22
12	2022-02-22	2	2022	-15729155555556	-47887180555556	2	3	larvae	feb2022	1	22.0	33.4	53.7	1	6.85669e+20
13	2022-02-22	2	2022	-15766613888889	-47849947222222	6	9	larvae	feb2022	1	0.0	2024-05-28	55.5	1	1.9274e+17
14	2022-03-11	3	2022	-15782716666667	-47859013888889	0	0	larvae	feb2022	3	0.0	2024-06-30	54.8	1	0
15	2022-02-22	2	2022	-157832	-47853347222222	12	75	larvae	feb2022	1	57.4	2024-07-22	79.2	0	1.63935e+20
17	2022-02-23	2	2022	-15796675	-4782685	55	103	larvae	feb2022	1	0.0	34.9	39.3	1	1.9284e+22
18	2022-02-23	2	2022	-15809772222222	-47829905555556	1	0	larvae	feb2022	1	0.0	36.1	40.4	1	8.75278e+21
20	2022-02-24	2	2022	-15819686111111	-47860108333333	0	1	larvae	feb2022	1	0.0	2024-06-30	52.6	1	1.78106e+22
21	2022-02-24	2	2022	-15832183333333	-47889436111111	0	1	larvae	feb2022	1	0.0	2024-03-31	55.2	0	168884
22	2022-02-24	2	2022	-15835205555556	-47895080555556	0	0	larvae	feb2022	1	47.0	2024-09-29	58.5	0	294775
23	2022-02-24	2	2022	-15838333333333	-47888044444444	0	0	larvae	feb2022	1	45323.0	27	68.0	0	0
24	2022-02-24	2	2022	-15833141666667	-4788425	1	0	larvae	feb2022	1	30.3	25	70.8	1	1.42726e+21
25	2022-02-24	2	2022	-158392	-47864519444444	1	0	larvae	feb2022	1	0.0	2024-08-31	57.1	0	3.68461e+22
26	2022-02-23	2	2022	-15833630555556	-47838238888889	0	0	larvae	feb2022	1	0.0	30	60.0	0	90595
27	2022-02-23	2	2022	-15825694444444	-47824494444444	0	1	larvae	feb2022	1	47.0	2024-09-29	60.0	0	0
28	2022-02-23	2	2022	-15821491666667	-47819730555556	1	0	larvae	feb2022	1	0.0	32.2	52.0	1	4.6059e+21
29	2022-02-23	2	2022	-15808533333333	-47818388888889	4	0	larvae	feb2022	1	0.0	33.2	44.5	1	4.00793e+22
30	2022-02-23	2	2022	-15805769444444	-47817	0	1	larvae	feb2022	1	0.0	32.9	45.2	1	2.22948e+22
32	2022-02-23	2	2022	-15794488888889	-47810405555556	0	0	larvae	feb2022	1	64.6	32.3	48.1	1	0
1	2022-02-22	2	2022	-15773913888889	-47817394444444	0	0	nymph	feb2022	1	0.0	33.3	43.8	1	0
2	2022-02-21	2	2022	-15752683333333	-47820302777778	0	0	nymph	feb2022	1	45651.0	33.3	52.2	1	0
3	2022-02-21	2	2022	-15750963888889	-47822011111111	0	0	nymph	feb2022	1	76.1	32	52.7	0	0
4	2022-02-21	2	2022	-15741808333333	-47835672222222	0	0	nymph	feb2022	1	0.0	31.6	48.0	1	0
5	2022-02-21	2	2022	-15747163888889	-47832925	0	0	nymph	feb2022	1	42.8	35	70.0	0	0
6	2022-02-21	2	2022	-15758836111111	-47827475	0	0	nymph	feb2022	3	100.0	2024-02-27	70.4	1	0
7	2022-02-21	2	2022	-15764572222222	-47828305555556	0	0	nymph	feb2022	1	50.1	2024-06-24	76.8	1	337732
8	2022-02-21	2	2022	-15773316666667	-47831855555556	0	0	nymph	feb2022	1	4.3	2024-08-23	83.6	1	3.03747e+19
9			2022	-15759088888889	-47845125	0	0	nymph	feb2022	2	0.0	33.1	53.2		6.49333e+21
10			2022	-15743233333333	-47865897222222	0	1	nymph	feb2022	3	0.0	33.8	47.7	1	7.05987e+19
11	2022-02-22	2	2022	-15742213888889	-47869588888889	0	0	nymph	feb2022	1	45528.0	34.7	46.1	1	2.87629e+22
12	2022-02-22	2	2022	-15729155555556	-47887180555556	0	0	nymph	feb2022	1	22.0	33.4	53.7	1	6.85669e+20
13	2022-02-22	2	2022	-15766613888889	-47849947222222	0	0	nymph	feb2022	1	0.0	2024-05-28	55.5	1	1.9274e+17
14	2022-03-11	3	2022	-15782716666667	-47859013888889	0	0	nymph	feb2022	3	0.0	2024-06-30	54.8	1	0
15	2022-02-22	2	2022	-157832	-47853347222222	0	0	nymph	feb2022	1	57.4	2024-07-22	79.2	0	1.63935e+20
17	2022-02-23	2	2022	-15796675	-4782685	0	0	nymph	feb2022	1	0.0	34.9	39.3	1	1.9284e+22
18	2022-02-23	2	2022	-15809772222222	-47829905555556	0	0	nymph	feb2022	1	0.0	36.1	40.4	1	8.75278e+21
20	2022-02-24	2	2022	-15819686111111	-47860108333333	0	0	nymph	feb2022	1	0.0	2024-06-30	52.6	1	1.78106e+22
21	2022-02-24	2	2022	-15832183333333	-47889436111111	0	0	nymph	feb2022	1	0.0	2024-03-31	55.2	0	168884
22	2022-02-24	2	2022	-15835205555556	-47895080555556	0	0	nymph	feb2022	1	47.0	2024-09-29	58.5	0	294775
23	2022-02-24	2	2022	-15838333333333	-47888044444444	0	0	nymph	feb2022	1	45323.0	27	68.0	0	0
24	2022-02-24	2	2022	-15833141666667	-4788425	0	0	nymph	feb2022	1	30.3	25	70.8	1	1.42726e+21
25	2022-02-24	2	2022	-158392	-47864519444444	0	0	nymph	feb2022	1	0.0	2024-08-31	57.1	0	3.68461e+22
26	2022-02-23	2	2022	-15833630555556	-47838238888889	0	0	nymph	feb2022	1	0.0	30	60.0	0	90595
27	2022-02-23	2	2022	-15825694444444	-47824494444444	0	0	nymph	feb2022	1	47.0	2024-09-29	60.0	0	0
28	2022-02-23	2	2022	-15821491666667	-47819730555556	0	0	nymph	feb2022	1	0.0	32.2	52.0	1	4.6059e+21
29	2022-02-23	2	2022	-15808533333333	-47818388888889	0	0	nymph	feb2022	1	0.0	33.2	44.5	1	4.00793e+22
30	2022-02-23	2	2022	-15805769444444	-47817	0	0	nymph	feb2022	1	0.0	32.9	45.2	1	2.22948e+22
32	2022-02-23	2	2022	-15794488888889	-47810405555556	0	0	nymph	feb2022	1	64.6	32.3	48.1	1	0
1	2022-02-22	2	2022	-15773913888889	-47817394444444	0	0	adult	feb2022	1	0.0	33.3	43.8	1	0
2	2022-02-21	2	2022	-15752683333333	-47820302777778	0	0	adult	feb2022	1	45651.0	33.3	52.2	1	0
3	2022-02-21	2	2022	-15750963888889	-47822011111111	0	0	adult	feb2022	1	76.1	32	52.7	0	0
4	2022-02-21	2	2022	-15741808333333	-47835672222222	0	0	adult	feb2022	1	0.0	31.6	48.0	1	0
5	2022-02-21	2	2022	-15747163888889	-47832925	1	1	adult	feb2022	1	42.8	35	70.0	0	0
6	2022-02-21	2	2022	-15758836111111	-47827475	0	0	adult	feb2022	3	100.0	2024-02-27	70.4	1	0
7	2022-02-21	2	2022	-15764572222222	-47828305555556	0	0	adult	feb2022	1	50.1	2024-06-24	76.8	1	337732
8	2022-02-21	2	2022	-15773316666667	-47831855555556	0	0	adult	feb2022	1	4.3	2024-08-23	83.6	1	3.03747e+19
9			2022	-15759088888889	-47845125	0	0	adult	feb2022	2	0.0	33.1	53.2		6.49333e+21
10			2022	-15743233333333	-47865897222222	1	0	adult	feb2022	3	0.0	33.8	47.7	1	7.05987e+19
11	2022-02-22	2	2022	-15742213888889	-47869588888889	0	0	adult	feb2022	1	45528.0	34.7	46.1	1	2.87629e+22
12	2022-02-22	2	2022	-15729155555556	-47887180555556	0	0	adult	feb2022	1	22.0	33.4	53.7	1	6.85669e+20
13	2022-02-22	2	2022	-15766613888889	-47849947222222	0	1	adult	feb2022	1	0.0	2024-05-28	55.5	1	1.9274e+17
14	2022-03-11	3	2022	-15782716666667	-47859013888889	0	0	adult	feb2022	3	0.0	2024-06-30	54.8	1	0
15	2022-02-22	2	2022	-157832	-47853347222222	0	0	adult	feb2022	1	57.4	2024-07-22	79.2	0	1.63935e+20
17	2022-02-23	2	2022	-15796675	-4782685	0	1	adult	feb2022	1	0.0	34.9	39.3	1	1.9284e+22
18	2022-02-23	2	2022	-15809772222222	-47829905555556	0	0	adult	feb2022	1	0.0	36.1	40.4	1	8.75278e+21
20	2022-02-24	2	2022	-15819686111111	-47860108333333	0	1	adult	feb2022	1	0.0	2024-06-30	52.6	1	1.78106e+22
21	2022-02-24	2	2022	-15832183333333	-47889436111111	0	0	adult	feb2022	1	0.0	2024-03-31	55.2	0	168884
22	2022-02-24	2	2022	-15835205555556	-47895080555556	0	0	adult	feb2022	1	47.0	2024-09-29	58.5	0	294775
23	2022-02-24	2	2022	-15838333333333	-47888044444444	8	7	adult	feb2022	1	45323.0	27	68.0	0	0
24	2022-02-24	2	2022	-15833141666667	-4788425	0	1	adult	feb2022	1	30.3	25	70.8	1	1.42726e+21
25	2022-02-24	2	2022	-158392	-47864519444444	0	0	adult	feb2022	1	0.0	2024-08-31	57.1	0	3.68461e+22
26	2022-02-23	2	2022	-15833630555556	-47838238888889	0	0	adult	feb2022	1	0.0	30	60.0	0	90595
27	2022-02-23	2	2022	-15825694444444	-47824494444444	0	0	adult	feb2022	1	47.0	2024-09-29	60.0	0	0
28	2022-02-23	2	2022	-15821491666667	-47819730555556	0	0	adult	feb2022	1	0.0	32.2	52.0	1	4.6059e+21
29	2022-02-23	2	2022	-15808533333333	-47818388888889	0	2	adult	feb2022	1	0.0	33.2	44.5	1	4.00793e+22
30	2022-02-23	2	2022	-15805769444444	-47817	0	0	adult	feb2022	1	0.0	32.9	45.2	1	2.22948e+22
32	2022-02-23	2	2022	-15794488888889	-47810405555556	0	0	adult	feb2022	1	64.6	32.3	48.1	1	0
1	2022-04-26	4	2022	-15790463888889	-47787875	911	65	larvae	apr2022	3	2.2	33.5	54.3	0	5.59723e+18
2	2022-05-17	5	2022	-15789208	-47795220	1	4	larvae	apr2022	1	16.0	2024-05-25	68.2	1	243659
3	2022-04-18	4	2022	-15768425	-47817925	0	0	larvae	apr2022	1	48.0	2024-03-23	71.8	0	2.77743e+22
4	2022-04-18	4	2022	-15763366666667	-47814133333333	19	126	larvae	apr2022	3	0.0	2024-02-27	66.0	1	3.12653e+21
5	2022-04-18	4	2022	-15759161111111	-47819536111111	6	160	larvae	apr2022	2	62.6	2024-01-27	63.1	1	2.59759e+22
6	2022-04-18	4	2022	-15747352777778	-47822638888889	0	0	larvae	apr2022	1	0.0	2024-03-28	63.0	0	1.03272e+18
7	2022-04-18	4	2022	-15738188888889	-47836455555556	35	29	larvae	apr2022	1	16.0	31.2	57.5	1	1.88549e+22
8	2022-04-18	4	2022	-15732386111111	-4784625	0	0	larvae	apr2022	1	41.8	2024-07-30	55.0	0	1.6663e+21
9	2022-04-18	4	2022	-15738269444444	-47845597222222	0	2	larvae	apr2022	1	No data	2024-04-30	50.8	1	2.16616e+20
10	2022-04-18	4	2022	-15747502777778	-4783225	1	35	larvae	apr2022	1	16.0	2024-07-29	55.0	1	3.55231e+22
11	2022-05-17	5	2022	-1576752248	-4783506062	1	2	larvae	apr2022	3	87.5	2024-03-24	68.4	0	2.61355e+22
12	2022-05-17	5	2022	-1575147769	-4785155563	157	6	larvae	apr2022	3	99.0	2024-04-23	70.0	1	1490940
13	2022-04-19	4	2022	-15747108333333	-47862916666667	0	1	larvae	apr2022	3	16.0	33.8	39.4	1	1.53034e+21
14	2022-04-19	4	2022	-15731186111111	-47879319444444	9	2	larvae	apr2022	1	17.8	34.1	42.9	1	2.86564e+21
15	2022-04-19	4	2022	-15736477777778	-47880466666667	2	0	larvae	apr2022	1	8.5	35.8	38.5	0	2.81108e+22
16	2022-04-19	4	2022	-15742388888889	-47877375	21	284	larvae	apr2022	3	58.4	33.9	45.3	0	2.34736e+19
17	2022-04-19	4	2022	-15760241666667	-47854311111111	6	2	larvae	apr2022	3	49.0	33.3	48.3	0	0
18	2022-04-19	4	2022	-15768841666667	-4784915	2	5	larvae	apr2022	3	12.6	2024-08-31	50.6	0	7.05517e+19
19	2022-04-19	4	2022	-15773166666667	-47852033333333	0	0	larvae	apr2022	1	0.0	29	59.2	1	0
20	2022-04-19	4	2022	-15786769444444	-47842230555556	3	1892	larvae	apr2022	1	26.2	25	72.3	1	0
23	2022-04-27	4	2022	-15812816666667	-47829936111111	1	1	larvae	apr2022	1	13.7	2024-06-23	69.8	0	2.75426e+22
24	2022-04-27	4	2022	-15820869	-47846057	5	4	larvae	apr2022	1	18.9	30.2	51.0	1	9.36337e+21
30	2022-04-27	4	2022	-15827341666667	-47855597222222	7	5	larvae	apr2022	1	16.0	32.5	43.6	1	1.40196e+21
31	2022-04-27	4	2022	-15837961111111	-47863675	0	0	larvae	apr2022	1	0.0	32.2	50.8		1.8903e+21
32	2022-04-27	4	2022	-15847491666667	-47869383333333	28	121	larvae	apr2022	1	41.8	29	54.3	1	1.33054e+20
33	2022-04-27	4	2022	-15845386111111	-4785995	3	5	larvae	apr2022	3	0.0	2024-09-27	60.0	1	1.78155e+22
34	2022-04-27	4	2022	-15839547222222	-47845988888889	898	208	larvae	apr2022	1	86.5	2024-05-28	52.2	1	4.02159e+22
35	2022-04-27	4	2022	-15834980555556	-47839141666667	0	0	larvae	apr2022	1	0.0	2024-07-26	61.4	1	3.75319e+20
36	2022-04-26	4	2022	-1582741971	-4782666876	0	0	larvae	apr2022	1	0.0	2024-03-23	71.2	1	8.38158e+17
37	2022-04-26	4	2022	-15813686111111	-47818602777778	0	0	larvae	apr2022	1	16.0	2024-03-27	57.4	0	1.6391e+22
38	2022-04-26	4	2022	-15805066666667	-47814347222222	57	6	larvae	apr2022	1	0.0	2024-03-30	49.2	1	1.13962e+22
39	2022-04-26	4	2022	-15794280555556	-47803633333333	723	37	larvae	apr2022	3	16.0	32.2	45.9	1	5.24612e+22
40	2022-04-26	4	2022	-15796961111111	-47798713888889	0	0	larvae	apr2022	1	5.4	33.6	45.1	1	4.42963e+21
1	2022-04-26	4	2022	-15790463888889	-47787875	1	0	nymph	apr2022	3	2.2	33.5	54.3	0	5.59723e+18
2	2022-05-17	5	2022	-15789208	-47795220	1	2	nymph	apr2022	1	16.0	2024-05-25	68.2	1	243659
3	2022-04-18	4	2022	-15768425	-47817925	0	0	nymph	apr2022	1	48.0	2024-03-23	71.8	0	2.77743e+22
4	2022-04-18	4	2022	-15763366666667	-47814133333333	2	2	nymph	apr2022	3	0.0	2024-02-27	66.0	1	3.12653e+21
5	2022-04-18	4	2022	-15759161111111	-47819536111111	1	0	nymph	apr2022	2	62.6	2024-01-27	63.1	1	2.59759e+22
6	2022-04-18	4	2022	-15747352777778	-47822638888889	0	0	nymph	apr2022	1	0.0	2024-03-28	63.0	0	1.03272e+18
7	2022-04-18	4	2022	-15738188888889	-47836455555556	0	0	nymph	apr2022	1	16.0	31.2	57.5	1	1.88549e+22
8	2022-04-18	4	2022	-15732386111111	-4784625	0	0	nymph	apr2022	1	41.8	2024-07-30	55.0	0	1.6663e+21
9	2022-04-18	4	2022	-15738269444444	-47845597222222	0	0	nymph	apr2022	1	No data	2024-04-30	50.8	1	2.16616e+20
10	2022-04-18	4	2022	-15747502777778	-4783225	1	0	nymph	apr2022	1	16.0	2024-07-29	55.0	1	3.55231e+22
11	2022-05-17	5	2022	-1576752248	-4783506062	0	0	nymph	apr2022	3	87.5	2024-03-24	68.4	0	2.61355e+22
12	2022-05-17	5	2022	-1575147769	-4785155563	1	0	nymph	apr2022	3	99.0	2024-04-23	70.0	1	1490940
13	2022-04-19	4	2022	-15747108333333	-47862916666667	0	0	nymph	apr2022	3	16.0	33.8	39.4	1	1.53034e+21
14	2022-04-19	4	2022	-15731186111111	-47879319444444	0	0	nymph	apr2022	1	17.8	34.1	42.9	1	2.86564e+21
15	2022-04-19	4	2022	-15736477777778	-47880466666667	2	0	nymph	apr2022	1	8.5	35.8	38.5	0	2.81108e+22
16	2022-04-19	4	2022	-15742388888889	-47877375	9	9	nymph	apr2022	3	58.4	33.9	45.3	0	2.34736e+19
17	2022-04-19	4	2022	-15760241666667	-47854311111111	0	0	nymph	apr2022	3	49.0	33.3	48.3	0	0
18	2022-04-19	4	2022	-15768841666667	-4784915	0	0	nymph	apr2022	3	12.6	2024-08-31	50.6	0	7.05517e+19
19	2022-04-19	4	2022	-15773166666667	-47852033333333	0	0	nymph	apr2022	1	0.0	29	59.2	1	0
20	2022-04-19	4	2022	-15786769444444	-47842230555556	0	1	nymph	apr2022	1	26.2	25	72.3	1	0
23	2022-04-27	4	2022	-15812816666667	-47829936111111	0	0	nymph	apr2022	1	13.7	2024-06-23	69.8	0	2.75426e+22
24	2022-04-27	4	2022	-15820869	-47846057	11	14	nymph	apr2022	1	18.9	30.2	51.0	1	9.36337e+21
30	2022-04-27	4	2022	-15827341666667	-47855597222222	0	2	nymph	apr2022	1	16.0	32.5	43.6	1	1.40196e+21
31	2022-04-27	4	2022	-15837961111111	-47863675	0	0	nymph	apr2022	1	0.0	32.2	50.8		1.8903e+21
32	2022-04-27	4	2022	-15847491666667	-47869383333333	0	0	nymph	apr2022	1	41.8	29	54.3	1	1.33054e+20
33	2022-04-27	4	2022	-15845386111111	-4785995	1	0	nymph	apr2022	3	0.0	2024-09-27	60.0	1	1.78155e+22
34	2022-04-27	4	2022	-15839547222222	-47845988888889	0	1	nymph	apr2022	1	86.5	2024-05-28	52.2	1	4.02159e+22
35	2022-04-27	4	2022	-15834980555556	-47839141666667	0	0	nymph	apr2022	1	0.0	2024-07-26	61.4	1	3.75319e+20
36	2022-04-26	4	2022	-1582741971	-4782666876	0	0	nymph	apr2022	1	0.0	2024-03-23	71.2	1	8.38158e+17
37	2022-04-26	4	2022	-15813686111111	-47818602777778	0	1	nymph	apr2022	1	16.0	2024-03-27	57.4	0	1.6391e+22
38	2022-04-26	4	2022	-15805066666667	-47814347222222	0	2	nymph	apr2022	1	0.0	2024-03-30	49.2	1	1.13962e+22
39	2022-04-26	4	2022	-15794280555556	-47803633333333	0	0	nymph	apr2022	3	16.0	32.2	45.9	1	5.24612e+22
40	2022-04-26	4	2022	-15796961111111	-47798713888889	0	1	nymph	apr2022	1	5.4	33.6	45.1	1	4.42963e+21
1	2022-04-26	4	2022	-15790463888889	-47787875	0	0	adult	apr2022	3	2.2	33.5	54.3	0	5.59723e+18
2	2022-05-17	5	2022	-15789208	-47795220	0	0	adult	apr2022	1	16.0	2024-05-25	68.2	1	243659
3	2022-04-18	4	2022	-15768425	-47817925	0	0	adult	apr2022	1	48.0	2024-03-23	71.8	0	2.77743e+22
4	2022-04-18	4	2022	-15763366666667	-47814133333333	0	0	adult	apr2022	3	0.0	2024-02-27	66.0	1	3.12653e+21
5	2022-04-18	4	2022	-15759161111111	-47819536111111	0	0	adult	apr2022	2	62.6	2024-01-27	63.1	1	2.59759e+22
6	2022-04-18	4	2022	-15747352777778	-47822638888889	0	0	adult	apr2022	1	0.0	2024-03-28	63.0	0	1.03272e+18
7	2022-04-18	4	2022	-15738188888889	-47836455555556	0	0	adult	apr2022	1	16.0	31.2	57.5	1	1.88549e+22
8	2022-04-18	4	2022	-15732386111111	-4784625	0	0	adult	apr2022	1	41.8	2024-07-30	55.0	0	1.6663e+21
9	2022-04-18	4	2022	-15738269444444	-47845597222222	0	1	adult	apr2022	1	No data	2024-04-30	50.8	1	2.16616e+20
10	2022-04-18	4	2022	-15747502777778	-4783225	0	0	adult	apr2022	1	16.0	2024-07-29	55.0	1	3.55231e+22
11	2022-05-17	5	2022	-1576752248	-4783506062	0	0	adult	apr2022	3	87.5	2024-03-24	68.4	0	2.61355e+22
12	2022-05-17	5	2022	-1575147769	-4785155563	0	0	adult	apr2022	3	99.0	2024-04-23	70.0	1	1490940
13	2022-04-19	4	2022	-15747108333333	-47862916666667	0	0	adult	apr2022	3	16.0	33.8	39.4	1	1.53034e+21
14	2022-04-19	4	2022	-15731186111111	-47879319444444	0	0	adult	apr2022	1	17.8	34.1	42.9	1	2.86564e+21
15	2022-04-19	4	2022	-15736477777778	-47880466666667	2	2	adult	apr2022	1	8.5	35.8	38.5	0	2.81108e+22
16	2022-04-19	4	2022	-15742388888889	-47877375	12	5	adult	apr2022	3	58.4	33.9	45.3	0	2.34736e+19
17	2022-04-19	4	2022	-15760241666667	-47854311111111	0	0	adult	apr2022	3	49.0	33.3	48.3	0	0
18	2022-04-19	4	2022	-15768841666667	-4784915	0	0	adult	apr2022	3	12.6	2024-08-31	50.6	0	7.05517e+19
19	2022-04-19	4	2022	-15773166666667	-47852033333333	0	0	adult	apr2022	1	0.0	29	59.2	1	0
20	2022-04-19	4	2022	-15786769444444	-47842230555556	0	0	adult	apr2022	1	26.2	25	72.3	1	0
23	2022-04-27	4	2022	-15812816666667	-47829936111111	0	0	adult	apr2022	1	13.7	2024-06-23	69.8	0	2.75426e+22
24	2022-04-27	4	2022	-15820869	-47846057	0	0	adult	apr2022	1	18.9	30.2	51.0	1	9.36337e+21
30	2022-04-27	4	2022	-15827341666667	-47855597222222	0	0	adult	apr2022	1	16.0	32.5	43.6	1	1.40196e+21
31	2022-04-27	4	2022	-15837961111111	-47863675	0	0	adult	apr2022	1	0.0	32.2	50.8		1.8903e+21
32	2022-04-27	4	2022	-15847491666667	-47869383333333	0	0	adult	apr2022	1	41.8	29	54.3	1	1.33054e+20
33	2022-04-27	4	2022	-15845386111111	-4785995	0	0	adult	apr2022	3	0.0	2024-09-27	60.0	1	1.78155e+22
34	2022-04-27	4	2022	-15839547222222	-47845988888889	0	0	adult	apr2022	1	86.5	2024-05-28	52.2	1	4.02159e+22
35	2022-04-27	4	2022	-15834980555556	-47839141666667	0	0	adult	apr2022	1	0.0	2024-07-26	61.4	1	3.75319e+20
36	2022-04-26	4	2022	-1582741971	-4782666876	1	0	adult	apr2022	1	0.0	2024-03-23	71.2	1	8.38158e+17
37	2022-04-26	4	2022	-15813686111111	-47818602777778	0	0	adult	apr2022	1	16.0	2024-03-27	57.4	0	1.6391e+22
38	2022-04-26	4	2022	-15805066666667	-47814347222222	0	0	adult	apr2022	1	0.0	2024-03-30	49.2	1	1.13962e+22
39	2022-04-26	4	2022	-15794280555556	-47803633333333	0	0	adult	apr2022	3	16.0	32.2	45.9	1	5.24612e+22
40	2022-04-26	4	2022	-15796961111111	-47798713888889	0	0	adult	apr2022	1	5.4	33.6	45.1	1	4.42963e+21
1	2022-06-29	6	2022	-157839	-47808	153	81	larvae	2022-06-01	1	0.0	32.6	41.4	0	3.69839e+20
2	2022-06-29	6	2022	-157923675	-477861951	12	7	larvae	2022-06-01	1	0.0	2024-07-29	45.7	0	4.04559e+19
3	2022-06-27	6	2022	-157832	-478070	100	122	larvae	2022-06-01	1	0.0	31.6	35.9	1	2.82179e+20
4	2022-06-27	6	2022	-157707	-4781661	0	0	larvae	2022-06-01	1	0.0	2024-06-29	35.7	1	2.41622e+22
5	2022-06-27	6	2022	-157568	-478206	0	0	larvae	2022-06-01	1	0.0	2024-04-27	42.2	1	3.85195e+22
6	2022-06-27	6	2022	-157296	-478518	14	43	larvae	2022-06-01	1	100.0	2024-05-30	37.4	0	7.53498e+20
7	2022-06-27	6	2022	-157082	-478474	4	5	larvae	2022-06-01	3	0.0	29	42.2	1	0
8	2022-06-27	6	2022	-157382	-478459	29	124	larvae	2022-06-01	3	0.0	27	44.6	1	7.35736e+21
9	2022-06-27	6	2022	-157485	-478308	0	2	larvae	2022-06-01	1	80.2	2024-04-22	58.0	1	2.2517e+22
10	2022-06-27	6	2022	-157665	-478285	3	3	larvae	2022-06-01	1	40.0	2024-04-20	64.2	1	1.17372e+22
11	2022-06-28	6	2022	-157675	-478351	1	1	larvae	2022-06-01	1	26.2	2024-07-19	60.8	1	2.60924e+22
12	2022-06-28	6	2022	-15761	-47842	0	1	larvae	2022-06-01	1	0.0	2024-01-25	46.0	1	2.47734e+21
13	2022-06-28	6	2022	-157515	-478516	179	60	larvae	2022-06-01	1	94.0	2024-09-24	49.0	0	8.29717e+19
14	2022-06-28	6	2022	-157425	-478683	12	15	larvae	2022-06-01	1	0.0	2024-05-27	44.2	0	0
15	2022-06-28	6	2022	-157323	-478888	0	0	larvae	2022-06-01	1	0.0	2024-09-30	39.0	1	0
16	2022-06-28	6	2022	-157415	-478811	9417	3888	larvae	2022-06-01	1	52.2	34.8	32.9	0	1.78743e+21
17	2022-06-28	6	2022	-157599	-478546	30	11	larvae	2022-06-01	3	0.0	43	21.1	1	907894
18	2022-06-29	6	2022	-157674	-478493	0	1	larvae	2022-06-01	1	0.0	2024-08-24	59.4	1	3.9415e+20
19	2022-06-29	6	2022	-157837124	-478560126	20	34	larvae	2022-06-01	1	0.0	2024-05-24	58.0	1	0
20	2022-06-29	6	2022	-157858	-478356	0	1	larvae	2022-06-01	3	4.3	2024-07-18	66.6	0	7.00491e+21
21	2022-07-05	7	2022	-158004	-478302	2	12	larvae	2022-06-01	3	0.0	2024-07-19	69.4	1	0
22	2022-07-05	7	2022	-158079	-478297	48	48	larvae	2022-06-01	1	60.5	2024-07-20	67.2	1	100383
24	2022-07-06	7	2022	-158195	-478588	3	0	larvae	2022-06-01	1	0.0	36.5	28.1	1	7.00061e+21
25	2022-07-06	7	2022	-158323	-478896	1	1	larvae	2022-06-01	1	4.3	27	49.6	0	1.58186e+21
26	2022-07-06	7	2022	-158395	-479048	5	0	larvae	2022-06-01	1	14.7	2024-07-27	49.2	1	0
27	2022-07-06	7	2022	-158414	-478984	4	9	larvae	2022-06-01	1	47.0	25	48.7	1	0
28	2022-07-06	7	2022	-158285	-47883	908	41	larvae	2022-06-01	1	0.0	2024-09-23	57.0	1	4.73348e+22
29	2022-07-06	7	2022	-158287	-478718	0	5	larvae	2022-06-01	1	7.4	2024-03-26	41.7	1	1.62599e+22
30	2022-07-06	7	2022	-158281	-478655	5	6	larvae	2022-06-01	1	0.0	26	46.9	0	2.76465e+21
31	2022-07-05	7	2022	-158314	-478576	28	1	larvae	2022-06-01	3	27.0	2024-06-26	49.0	1	2.81781e+22
32	2022-07-05	7	2022	-158428897	-47856135	2	0	larvae	2022-06-01	1	0.0	2024-08-26	45.7	1	2.36336e+20
33	2022-07-05	7	2022	-158524	-478617	83	489	larvae	2022-06-01	3	0.0	2024-04-28	40.4	1	1.80471e+22
34	2022-07-06	7	2022	-158349	-478391	5	7	larvae	2022-06-01	1	0.0	2024-01-27	48.0	1	0
36	2022-07-05	7	2022	-158181543	-478162124	800	880	larvae	2022-06-01	1	0.0	2024-01-23	62.0	1	2.2357e+22
37	2022-06-29	6	2022	-158075	-478171	0	2	larvae	2022-06-01	1	0.0	34.9	30.2	1	9.44781e+21
38	2022-06-29	6	2022	-158046	-478147	3	4	larvae	2022-06-01	1	0.0	32.5	33.6	1	4.0038e+22
39	2022-06-29	6	2022	-15794318	-47810914	0	0	larvae	2022-06-01	1	0.0	34.7	38.8	1	1.0256e+22
40	2022-06-29	6	2022	-15794	-478098	1	0	larvae	2022-06-01	3	45454.0	32	40.0	0	4.13632e+21
1	2022-06-29	6	2022	-157839	-47808	35	76	nymph	2022-06-01	1	0.0	32.6	41.4	0	3.69839e+20
2	2022-06-29	6	2022	-157923675	-477861951	6	8	nymph	2022-06-01	1	0.0	2024-07-29	45.7	0	4.04559e+19
3	2022-06-27	6	2022	-157832	-478070	13	4	nymph	2022-06-01	1	0.0	31.6	35.9	1	2.82179e+20
4	2022-06-27	6	2022	-157707	-4781661	7	5	nymph	2022-06-01	1	0.0	2024-06-29	35.7	1	2.41622e+22
5	2022-06-27	6	2022	-157568	-478206	0	0	nymph	2022-06-01	1	0.0	2024-04-27	42.2	1	3.85195e+22
6	2022-06-27	6	2022	-157296	-478518	1	1	nymph	2022-06-01	1	100.0	2024-05-30	37.4	0	7.53498e+20
7	2022-06-27	6	2022	-157082	-478474	0	0	nymph	2022-06-01	3	0.0	29	42.2	1	0
8	2022-06-27	6	2022	-157382	-478459	36	33	nymph	2022-06-01	3	0.0	27	44.6	1	7.35736e+21
9	2022-06-27	6	2022	-157485	-478308	7	2	nymph	2022-06-01	1	80.2	2024-04-22	58.0	1	2.2517e+22
10	2022-06-27	6	2022	-157665	-478285	1	6	nymph	2022-06-01	1	40.0	2024-04-20	64.2	1	1.17372e+22
11	2022-06-28	6	2022	-157675	-478351	6	6	nymph	2022-06-01	1	26.2	2024-07-19	60.8	1	2.60924e+22
12	2022-06-28	6	2022	-15761	-47842	1	0	nymph	2022-06-01	1	0.0	2024-01-25	46.0	1	2.47734e+21
13	2022-06-28	6	2022	-157515	-478516	5	6	nymph	2022-06-01	1	94.0	2024-09-24	49.0	0	8.29717e+19
14	2022-06-28	6	2022	-157425	-478683	1	1	nymph	2022-06-01	1	0.0	2024-05-27	44.2	0	0
15	2022-06-28	6	2022	-157323	-478888	0	0	nymph	2022-06-01	1	0.0	2024-09-30	39.0	1	0
16	2022-06-28	6	2022	-157415	-478811	56	22	nymph	2022-06-01	1	52.2	34.8	32.9	0	1.78743e+21
17	2022-06-28	6	2022	-157599	-478546	2	4	nymph	2022-06-01	3	0.0	43	21.1	1	907894
18	2022-06-29	6	2022	-157674	-478493	7	4	nymph	2022-06-01	1	0.0	2024-08-24	59.4	1	3.9415e+20
19	2022-06-29	6	2022	-157837124	-478560126	5	10	nymph	2022-06-01	1	0.0	2024-05-24	58.0	1	0
20	2022-06-29	6	2022	-157858	-478356	0	0	nymph	2022-06-01	3	4.3	2024-07-18	66.6	0	7.00491e+21
21	2022-07-05	7	2022	-158004	-478302	2	3	nymph	2022-06-01	3	0.0	2024-07-19	69.4	1	0
22	2022-07-05	7	2022	-158079	-478297	5	5	nymph	2022-06-01	1	60.5	2024-07-20	67.2	1	100383
24	2022-07-06	7	2022	-158195	-478588	0	0	nymph	2022-06-01	1	0.0	36.5	28.1	1	7.00061e+21
25	2022-07-06	7	2022	-158323	-478896	1	2	nymph	2022-06-01	1	4.3	27	49.6	0	1.58186e+21
26	2022-07-06	7	2022	-158395	-479048	2	6	nymph	2022-06-01	1	14.7	2024-07-27	49.2	1	0
27	2022-07-06	7	2022	-158414	-478984	8	10	nymph	2022-06-01	1	47.0	25	48.7	1	0
28	2022-07-06	7	2022	-158285	-47883	6	6	nymph	2022-06-01	1	0.0	2024-09-23	57.0	1	4.73348e+22
29	2022-07-06	7	2022	-158287	-478718	11	7	nymph	2022-06-01	1	7.4	2024-03-26	41.7	1	1.62599e+22
30	2022-07-06	7	2022	-158281	-478655	5	5	nymph	2022-06-01	1	0.0	26	46.9	0	2.76465e+21
31	2022-07-05	7	2022	-158314	-478576	0	42	nymph	2022-06-01	3	27.0	2024-06-26	49	1	2.81781e+22
32	2022-07-05	7	2022	-158428897	-47856135	0	0	nymph	2022-06-01	1	0.0	2024-08-26	45.7	1	2.36336e+20
33	2022-07-05	7	2022	-158524	-478617	0	4	nymph	2022-06-01	3	0.0	2024-04-28	40.4	1	1.80471e+22
34	2022-07-06	7	2022	-158349	-478391	0	4	nymph	2022-06-01	1	0.0	2024-01-27	48.0	1	0
36	2022-07-05	7	2022	-158181543	-478162124	20	5	nymph	2022-06-01	1	0.0	2024-01-23	62.0	1	2.2357e+22
37	2022-06-29	6	2022	-158075	-478171	1	7	nymph	2022-06-01	1	0.0	34.9	30.2	1	9.44781e+21
38	2022-06-29	6	2022	-158046	-478147	14	10	nymph	2022-06-01	1	0.0	32.5	33.6	1	4.0038e+22
39	2022-06-29	6	2022	-15794318	-47810914	0	13	nymph	2022-06-01	1	0.0	34.7	38.8	1	1.0256e+22
40	2022-06-29	6	2022	-15794	-478098	4	8	nymph	2022-06-01	3	45454.0	32	40.0	0	4.13632e+21
1	2022-06-29	6	2022	-157839	-47808	0	0	adult	2022-06-01	1	0.0	32.6	41.4	0	3.69839e+20
2	2022-06-29	6	2022	-157923675	-477861951	0	0	adult	2022-06-01	1	0.0	2024-07-29	45.7	0	4.04559e+19
3	2022-06-27	6	2022	-157832	-478070	0	0	adult	2022-06-01	1	0.0	31.6	35.9	1	2.82179e+20
4	2022-06-27	6	2022	-157707	-4781661	0	0	adult	2022-06-01	1	0.0	2024-06-29	35.7	1	2.41622e+22
5	2022-06-27	6	2022	-157568	-478206	0	0	adult	2022-06-01	1	0.0	2024-04-27	42.2	1	3.85195e+22
6	2022-06-27	6	2022	-157296	-478518	0	0	adult	2022-06-01	1	100.0	2024-05-30	37.4	0	7.53498e+20
7	2022-06-27	6	2022	-157082	-478474	0	0	adult	2022-06-01	3	0.0	29	42.2	1	0
8	2022-06-27	6	2022	-157382	-478459	0	0	adult	2022-06-01	3	0.0	27	44.6	1	7.35736e+21
9	2022-06-27	6	2022	-157485	-478308	0	0	adult	2022-06-01	1	80.2	2024-04-22	58.0	1	2.2517e+22
10	2022-06-27	6	2022	-157665	-478285	0	0	adult	2022-06-01	1	40.0	2024-04-20	64.2	1	1.17372e+22
11	2022-06-28	6	2022	-157675	-478351	0	0	adult	2022-06-01	1	26.2	2024-07-19	60.8	1	2.60924e+22
12	2022-06-28	6	2022	-15761	-47842	0	0	adult	2022-06-01	1	0.0	2024-01-25	46.0	1	2.47734e+21
13	2022-06-28	6	2022	-157515	-478516	0	1	adult	2022-06-01	1	94.0	2024-09-24	49.0	0	8.29717e+19
14	2022-06-28	6	2022	-157425	-478683	0	0	adult	2022-06-01	1	0.0	2024-05-27	44.2	0	0
15	2022-06-28	6	2022	-157323	-478888	0	0	adult	2022-06-01	1	0.0	2024-09-30	39.0	1	0
16	2022-06-28	6	2022	-157415	-478811	0	0	adult	2022-06-01	1	52.2	34.8	32.9	0	1.78743e+21
17	2022-06-28	6	2022	-157599	-478546	0	0	adult	2022-06-01	3	0.0	43	21.1	1	907894
18	2022-06-29	6	2022	-157674	-478493	0	0	adult	2022-06-01	1	0.0	2024-08-24	59.4	1	3.9415e+20
19	2022-06-29	6	2022	-157837124	-478560126	0	0	adult	2022-06-01	1	0.0	2024-05-24	58.0	1	0
20	2022-06-29	6	2022	-157858	-478356	0	0	adult	2022-06-01	3	4.3	2024-07-18	66.6	0	7.00491e+21
21	2022-07-05	7	2022	-158004	-478302	0	0	adult	2022-06-01	3	0.0	2024-07-19	69.4	1	0
22	2022-07-05	7	2022	-158079	-478297	0	0	adult	2022-06-01	1	60.5	2024-07-20	67.2	1	100383
24	2022-07-06	7	2022	-158195	-478588	0	0	adult	2022-06-01	1	0.0	36.5	28.1	1	7.00061e+21
25	2022-07-06	7	2022	-158323	-478896	0	0	adult	2022-06-01	1	4.3	27	49.6	0	1.58186e+21
26	2022-07-06	7	2022	-158395	-479048	1	0	adult	2022-06-01	1	14.7	2024-07-27	49.2	1	0
27	2022-07-06	7	2022	-158414	-478984	0	0	adult	2022-06-01	1	47.0	25	48.7	1	0
28	2022-07-06	7	2022	-158285	-47883	0	0	adult	2022-06-01	1	0.0	2024-09-23	57.0	1	4.73348e+22
29	2022-07-06	7	2022	-158287	-478718	0	0	adult	2022-06-01	1	7.4	2024-03-26	41.7	1	1.62599e+22
30	2022-07-06	7	2022	-158281	-478655	0	0	adult	2022-06-01	1	0.0	26	46.9	0	2.76465e+21
31	2022-07-05	7	2022	-158314	-478576	0	0	adult	2022-06-01	3	27.0	2024-06-26	49.0	1	2.81781e+22
32	2022-07-05	7	2022	-158428897	-47856135	0	0	adult	2022-06-01	1	0.0	2024-08-26	45.7	1	2.36336e+20
33	2022-07-05	7	2022	-158524	-478617	0	0	adult	2022-06-01	3	0.0	2024-04-28	40.4	1	1.80471e+22
34	2022-07-06	7	2022	-158349	-478391	0	0	adult	2022-06-01	1	0.0	2024-01-27	48.0	1	0
36	2022-07-05	7	2022	-158181543	-478162124	0	0	adult	2022-06-01	1	0.0	2024-01-23	62.0	1	2.2357e+22
37	2022-06-29	6	2022	-158075	-478171	0	0	adult	2022-06-01	1	0.0	34.9	30.2	1	9.44781e+21
38	2022-06-29	6	2022	-158046	-478147	0	1	adult	2022-06-01	1	0.0	32.5	33.6	1	4.0038e+22
39	2022-06-29	6	2022	-15794318	-47810914	0	0	adult	2022-06-01	1	0.0	34.7	38.8	1	1.0256e+22
40	2022-06-29	6	2022	-15794	-478098	0	0	adult	2022-06-01	3	45454.0	32	40.0	0	4.13632e+21
1	2022-09-13	9	2022	-157895	-477949	0	0	larvae	sep2022	3	45520.0	36	20.1	1	3.93846e+20
2	2022-09-13	9	2022	-15786	-47807	2	5	larvae	sep2022	1	2.0	2024-05-30	25.1	1	3.33556e+22
3	2022-09-13	9	2022	-157786885	-478115226	0	0	larvae	sep2022	1	0.0	2024-03-26	42.9	1	0
4	2022-09-09	9	2022	-157419129	-478348067	5	1	larvae	sep2022	1	0.0	33.5	29.1	0	3.42792e+21
5	2022-09-09	9	2022	-157384818	-478453683	28	126	larvae	sep2022	1	0.0	2024-02-25	49.1	1	5.37953e+21
6	2022-09-09	9	2022	-15745	-47838	0	2	larvae	sep2022	1	45323.0	2024-08-28	38.9	1	2.94452e+22
7	2022-09-09	9	2022	-15742	-47835	2	2	larvae	sep2022	1	100.0	2024-05-30	34.1	1	3.92893e+21
8	2022-09-09	9	2022	-157559213	-478299122	0	1	larvae	sep2022	1	0.0	32.1	31.6	1	5.36216e+21
9	2022-09-09	9	2022	-15759	-47827	0	0	larvae	sep2022	1	100.0	40.2	20.1	1	2.86008e+22
10	2022-09-09	9	2022	-15768	-47829	1	0	larvae	sep2022	1	16.0	31.9	32.0	1	4.28759e+22
11	2022-09-06	9	2022	-157617351	-478384489	0	0	larvae	sep2022	1	45388.0	33.3	32.3	1	3.67343e+20
12	2022-09-06	9	2022	-157609511	-478416385	0	0	larvae	sep2022	1	0.0	36	25.1	1	2.78752e+21
13	2022-09-06	9	2022	-157589169	-478434722	0	0	larvae	sep2022	1	0.0	34.3	30.1	1	1.73147e+22
14	2022-09-06	9	2022	-157469642	-47861534	0	1	larvae	sep2022	1	0.0	38.8	26.0	1	2.41974e+22
15	2022-09-06	9	2022	-157399304	-478705112	0	0	larvae	sep2022	1	0.0	35.6	34.3	1	1.33181e+20
18	2022-09-06	9	2022	-157729064	-478517297	0	0	larvae	sep2022	3	4.3	28	44.1	1	5.15813e+17
19	2022-09-06	9	2022	-157840424	-478498276	0	0	larvae	sep2022	1	9.5	2024-03-25	51.0	1	1.83366e+22
20	2022-09-06	9	2022	-157857281	-478477432	0	0	larvae	sep2022	1	40.7	2024-09-26	49.1	1	2.85035e+22
22	2022-09-14	9	2022	-158204099	-478437607	0	0	larvae	sep2022	3	90.6	2024-07-27	43.5	1	4.52581e+22
23	2022-09-14	9	2022	-158186687	-478528369	0	0	larvae	sep2022	1	45323.0	2024-03-26	49.9	1	3.48351e+21
24	2022-09-14	9	2022	-158372007	-478858338	1	0	larvae	sep2022	1	13.7	39.8	24.1	1	2.93859e+22
25	2022-09-14	9	2022	-158333343	-47883894	0	0	larvae	sep2022	1	18.9	36	18.1	1	4.20798e+22
26	2022-09-16	9	2022	-15826	-47878	0	0	larvae	sep2022	3	0.0	32.1	42.1	1	1.87156e+22
27	2022-09-16	9	2022	-158258077	-47876	0	0	larvae	sep2022	1	0.0	2024-03-25	63.1	1	3.66611e+21
28	2022-09-16	9	2022	-158258077	-478740466	0	0	larvae	sep2022	1	58.4	30	47.8	0	3.68006e+20
29	2022-09-13	9	2022	-15830	-47869	0	0	larvae	sep2022	3	0.0	37.6	18.1	0	5.64867e+21
30	2022-09-10	9	2022	-158331	-478587	2	0	larvae	sep2022	1	14.7	34.4	32.4	1	1.41896e+20
31	2022-09-14	9	2022	-15843	-47858	0	1	larvae	sep2022	1	100.0	32.7	31.6	1	6.55307e+19
32	2022-09-01	9	2022	-158419055	-478548242	56	6	larvae	sep2022	1	0.0	33	34.6	1	825699
33	2022-06-14	6	2022	-158397129	-478527065	3	8	larvae	sep2022	1	0.0	2024-09-27	50.4	1	3.57793e+21
35	2022-09-13	9	2022	-158220165	-47819606	0	0	larvae	sep2022	1	95.8	34.3	28.1	1	2.31856e+22
36	2022-09-13	9	2022	-158136111	-478184515	0	0	larvae	sep2022	1	NO DATA	33.3	23.0	1	2.58985e+22
37	2022-09-13	9	2022	-158109543	-478180888	1	0	larvae	sep2022	3	0.0	37.4	17.1	1	4.40247e+21
38	2022-09-13	9	2022	-15806	-47814	0	0	larvae	sep2022	3	0.0	38.8	18.1	1	3.24876e+22
39	2022-09-13	9	2022	-158052189	-47815822	0	1	larvae	sep2022	1	0.0	36.6	18.1	1	3.13821e+22
1	2022-09-13	9	2022	-157895	-477949	1	1	nymph	sep2022	3	45520.0	36	20.1	1	3.93846e+20
2	2022-09-13	9	2022	-15786	-47807	2	3	nymph	sep2022	1	2.0	2024-05-30	25.1	1	3.33556e+22
3	2022-09-13	9	2022	-157786885	-478115226	0	0	nymph	sep2022	1	0.0	2024-03-26	42.9	1	0
4	2022-09-09	9	2022	-157419129	-478348067	6	3	nymph	sep2022	1	0.0	33.5	29.1	0	3.42792e+21
5	2022-09-09	9	2022	-157384818	-478453683	1	2	nymph	sep2022	1	0.0	2024-02-25	49.1	1	5.37953e+21
6	2022-09-09	9	2022	-15745	-47838	2	0	nymph	sep2022	1	45323.0	2024-08-28	38.9	1	2.94452e+22
7	2022-09-09	9	2022	-15742	-47835	12	4	nymph	sep2022	1	100.0	2024-05-30	34.1	1	3.92893e+21
8	2022-09-09	9	2022	-157559213	-478299122	0	0	nymph	sep2022	1	0.0	32.1	31.6	1	5.36216e+21
9	2022-09-09	9	2022	-15759	-47827	1	1	nymph	sep2022	1	100.0	40.2	20.1	1	2.86008e+22
10	2022-09-09	9	2022	-15768	-47829	0	1	nymph	sep2022	1	16.0	31.9	32.0	1	4.28759e+22
11	2022-09-06	9	2022	-157617351	-478384489	1	0	nymph	sep2022	1	45388.0	33.3	32.3	1	3.67343e+20
12	2022-09-06	9	2022	-157609511	-478416385	0	0	nymph	sep2022	1	0.0	36	25.1	1	2.78752e+21
13	2022-09-06	9	2022	-157589169	-478434722	0	0	nymph	sep2022	1	0.0	34.3	30.1	1	1.73147e+22
14	2022-09-06	9	2022	-157469642	-47861534	1	1	nymph	sep2022	1	0.0	38.8	26.0	1	2.41974e+22
15	2022-09-06	9	2022	-157399304	-478705112	1	0	nymph	sep2022	1	0.0	35.6	34.3	1	1.33181e+20
18	2022-09-06	9	2022	-157729064	-478517297	4	7	nymph	sep2022	3	4.3	28	44.1	1	5.15813e+17
19	2022-09-06	9	2022	-157840424	-478498276	0	0	nymph	sep2022	1	9.5	2024-03-25	51.0	1	1.83366e+22
20	2022-09-06	9	2022	-157857281	-478477432	0	1	nymph	sep2022	1	40.7	2024-09-26	49.1	1	2.85035e+22
22	2022-09-14	9	2022	-158204099	-478437607	0	0	nymph	sep2022	3	90.6	2024-07-27	43.5	1	4.52581e+22
23	2022-09-14	9	2022	-158186687	-478528369	1	4	nymph	sep2022	1	45323.0	2024-03-26	49.9	1	3.48351e+21
24	2022-09-14	9	2022	-158372007	-478858338	1	0	nymph	sep2022	1	13.7	39.8	24.1	1	2.93859e+22
25	2022-09-14	9	2022	-158333343	-47883894	2	2	nymph	sep2022	1	18.9	36	18.1	1	4.20798e+22
26	2022-09-16	9	2022	-15826	-47878	0	0	nymph	sep2022	3	0.0	32.1	42.1	1	1.87156e+22
27	2022-09-16	9	2022	-158258077	-47876	0	0	nymph	sep2022	1	0.0	2024-03-25	63.1	1	3.66611e+21
28	2022-09-16	9	2022	-158258077	-478740466	0	0	nymph	sep2022	1	58.4	30	47.8	0	3.68006e+20
29	2022-09-13	9	2022	-15830	-47869	0	0	nymph	sep2022	3	0.0	37.6	18.1	0	5.64867e+21
30	2022-09-10	9	2022	-158331	-478587	0	0	nymph	sep2022	1	14.7	34.4	32.4	1	1.41896e+20
31	2022-09-14	9	2022	-15843	-47858	6	5	nymph	sep2022	1	100.0	32.7	31.6	1	6.55307e+19
32	2022-09-01	9	2022	-158419055	-478548242	2	2	nymph	sep2022	1	0.0	33	34.6	1	825699
33	2022-06-14	6	2022	-158397129	-478527065	1	1	nymph	sep2022	1	0.0	2024-09-27	50.4	1	3.57793e+21
35	2022-09-13	9	2022	-158220165	-47819606	0	2	nymph	sep2022	1	95.8	34.3	28.1	1	2.31856e+22
36	2022-09-13	9	2022	-158136111	-478184515	0	0	nymph	sep2022	1	NO DATA	33.3	23.0	1	2.58985e+22
37	2022-09-13	9	2022	-158109543	-478180888	1	1	nymph	sep2022	3	0.0	37.4	17.1	1	4.40247e+21
38	2022-09-13	9	2022	-15806	-47814	0	1	nymph	sep2022	3	0.0	38.8	18.1	1	3.24876e+22
39	2022-09-13	9	2022	-158052189	-47815822	0	0	nymph	sep2022	1	0.0	36.6	18.1	1	3.13821e+22
1	2022-09-13	9	2022	-157895	-477949	0	0	adult	sep2022	3	45520.0	36	20.1	1	3.93846e+20
2	2022-09-13	9	2022	-15786	-47807	0	0	adult	sep2022	1	2.0	2024-05-30	25.1	1	3.33556e+22
3	2022-09-13	9	2022	-157786885	-478115226	0	0	adult	sep2022	1	0.0	2024-03-26	42.9	1	0
4	2022-09-09	9	2022	-157419129	-478348067	0	0	adult	sep2022	1	0.0	33.5	29.1	0	3.42792e+21
5	2022-09-09	9	2022	-157384818	-478453683	0	0	adult	sep2022	1	0.0	2024-02-25	49.1	1	5.37953e+21
6	2022-09-09	9	2022	-15745	-47838	0	0	adult	sep2022	1	45323.0	2024-08-28	38.9	1	2.94452e+22
7	2022-09-09	9	2022	-15742	-47835	0	0	adult	sep2022	1	100.0	2024-05-30	34.1	1	3.92893e+21
8	2022-09-09	9	2022	-157559213	-478299122	0	0	adult	sep2022	1	0.0	32.1	31.6	1	5.36216e+21
9	2022-09-09	9	2022	-15759	-47827	0	0	adult	sep2022	1	100.0	40.2	20.1	1	2.86008e+22
10	2022-09-09	9	2022	-15768	-47829	0	0	adult	sep2022	1	16.0	31.9	32.0	1	4.28759e+22
11	2022-09-06	9	2022	-157617351	-478384489	0	0	adult	sep2022	1	45388.0	33.3	32.3	1	3.67343e+20
12	2022-09-06	9	2022	-157609511	-478416385	0	0	adult	sep2022	1	0.0	36	25.1	1	2.78752e+21
13	2022-09-06	9	2022	-157589169	-478434722	0	0	adult	sep2022	1	0.0	34.3	30.1	1	1.73147e+22
14	2022-09-06	9	2022	-157469642	-47861534	0	0	adult	sep2022	1	0.0	38.8	26.0	1	2.41974e+22
15	2022-09-06	9	2022	-157399304	-478705112	0	0	adult	sep2022	1	0.0	35.6	34.3	1	1.33181e+20
18	2022-09-06	9	2022	-157729064	-478517297	1	0	adult	sep2022	3	4.3	28	44.1	1	5.15813e+17
19	2022-09-06	9	2022	-157840424	-478498276	0	0	adult	sep2022	1	9.5	2024-03-25	51.0	1	1.83366e+22
20	2022-09-06	9	2022	-157857281	-478477432	0	1	adult	sep2022	1	40.7	2024-09-26	49.1	1	2.85035e+22
22	2022-09-14	9	2022	-158204099	-478437607	0	0	adult	sep2022	3	90.6	2024-07-27	43.5	1	4.52581e+22
23	2022-09-14	9	2022	-158186687	-478528369	1	0	adult	sep2022	1	45323.0	2024-03-26	49.9	1	3.48351e+21
24	2022-09-14	9	2022	-158372007	-478858338	0	0	adult	sep2022	1	13.7	39.8	24.1	1	2.93859e+22
25	2022-09-14	9	2022	-158333343	-47883894	0	0	adult	sep2022	1	18.9	36	18.1	1	4.20798e+22
26	2022-09-16	9	2022	-15826	-47878	0	0	adult	sep2022	3	0.0	32.1	42.1	1	1.87156e+22
27	2022-09-16	9	2022	-158258077	-47876	0	0	adult	sep2022	1	0.0	2024-03-25	63.1	1	3.66611e+21
28	2022-09-16	9	2022	-158258077	-478740466	0	0	adult	sep2022	1	58.4	30	47.8	0	3.68006e+20
29	2022-09-13	9	2022	-15830	-47869	0	0	adult	sep2022	3	0.0	37.6	18.1	0	5.64867e+21
30	2022-09-10	9	2022	-158331	-478587	0	0	adult	sep2022	1	14.7	34.4	32.4	1	1.41896e+20
31	2022-09-14	9	2022	-15843	-47858	1	1	adult	sep2022	1	100.0	32.7	31.6	1	6.55307e+19
32	2022-09-01	9	2022	-158419055	-478548242	0	0	adult	sep2022	1	0.0	33	34.6	1	825699
33	2022-06-14	6	2022	-158397129	-478527065	0	0	adult	sep2022	1	0.0	2024-09-27	50.4	1	3.57793e+21
35	2022-09-13	9	2022	-158220165	-47819606	0	0	adult	sep2022	1	95.8	34.3	28.1	1	2.31856e+22
36	2022-09-13	9	2022	-158136111	-478184515	0	0	adult	sep2022	1	No data	33.3	23.0	1	2.58985e+22
37	2022-09-13	9	2022	-158109543	-478180888	0	0	adult	sep2022	3	0.0	37.4	17.1	1	4.40247e+21
38	2022-09-13	9	2022	-15806	-47814	0	0	adult	sep2022	3	0.0	38.8	18.1	1	3.24876e+22
39	2022-09-13	9	2022	-158052189	-47815822	0	0	adult	sep2022	1	0.0	36.6	18.1	1	3.13821e+22
