# Supplementary material for: Effect of environmental variables on the abundance of Amblyomma ticks, potential vectors of Rickettsia parkeri in central Brazil
Source: PLoS One. 2024 May 15;19(5):e0301685. doi: 10.1371/journal.pone.0301685 (PMC11095677; doi:10.1371/journal.pone.0301685)
Supplement: S1 File — (TXT) [file pone.0301685.s003.txt]

# importing data
env <- read.csv("carrenv_dez2023a.csv")

#summing individuals of both cloth types
env$ind <- env$indter + env$indsoft

# relations among environmental variables
library("PerformanceAnalytics")
chart.Correlation(env[,c(11:16)], histogram=TRUE, pch=19)

# converting data types
env$can <- as.numeric(env$can)
env$t <- as.numeric(env$t)
env$rh <- as.numeric(env$rh)
env$capves <- as.logical(env$capves)
env$veg <- as.factor(env$veg)
env$ls <- as.factor(env$ls)
env$season <- as.factor(env$season)

# Display the default order of levels
print(levels(env$season))
# Change the order of levels
env$season <- factor(env$season, levels = c("sep2021", "nov2021", "feb2022", "apr2022", "jun2022", "sep2022"))

# summary statistics:
summary(env)
hist (env$rh)
hist (env$can)
hist (env$t)
hist (env$ind)
hist (env$capker)
barplot(table(env$season), col = "skyblue",
        main = "Frequency Distribution", xlab = "Category", ylab = "Frequency")

#### Separating by life stage #################

# larvae
envlarvas <- env[env$ls=="larvae", ]
hist (envlarvas$ind, breaks = 100)

plot(table(envlarvas$ind), xlim = c(0,20))
table(envlarvas$ind)

# nymphs
envninfas <- env[env$ls=="nymph", ]
hist (envninfas$ind, breaks = 100)

# adults
envadultos <- env[env$ls=="adult", ]
hist (envadultos$ind, breaks = 50)

# GLM #################################################

# for larvae #############

envlarvas$ind [envlarvas$ind > 2000] <- 2000
table (envlarvas$ind)

# refactor reference level
envlarvas$season <- relevel(envlarvas$season, ref = "jun2022")
print(levels(envlarvas$season))

# a first glm:
M1 <- glm(ind ~ season + can + t + rh + capves + capker + veg, family = poisson (link = "log"), data = envlarvas)
summary(M1)
# verify overdispersion (Zuur et al. 2009 p. 224)
M1$deviance/M1$df.residual
# [1] 227.3027
# Should be around  1 for Poisson to be a valid model
# Zuur et al. 2009, p. 226: "if φ is larger than 15 or 20, then you also need to consider other methods (e.g. the negative binomial GLM or zeroinflated models), see the negative binomial model in Section 9.10 and the models for zero-inflated data in Chapter 11."

# ZIP/ZINB #######
# Preparing for zero-inflated models:
library(pscl)
f1 <- formula(ind ~ season + can + t + rh + capves + capker + veg | 1, data = envlarvas)

# ZIP (p. 279, Zuur et al 2009)               
Zip1 <- zeroinfl(f1, dist = "poisson",link = "logit", data = envlarvas)
summary(Zip1)
AIC(Zip1)
# detecting collinearity with VIF:
# VIF < 5 indicates low collinearity and no need for further action
library(car)
vif(Zip1)
#              GVIF Df GVIF^(1/(2*Df))
# season  18.366812  5        1.337838
# can      2.259768  1        1.503253
# t      331.325614  1       18.202352
# rh     198.290065  1       14.081551
# capves   3.783285  1        1.945067
# capker   2.337395  1        1.528854
# veg      1.766389  2        1.152847

# new model, dropping rh (VIF too high) and t (VIF = 6.72 in the model dropping rh)
f2 <- formula(ind ~ season + can + capves + capker + veg | 1, data = envlarvas)
# ZIP (codigo na pag. 279 de Zuur et al 2009 mixed)               
Zip2 <- zeroinfl(f2, dist = "poisson",link = "logit", data = envlarvas)
summary(Zip2)
AIC(Zip2)
# detecting collinearity with VIF:
# VIF < 5 indicates low collinearity and no need for further action
vif(Zip2)

# ZINB:
Nb1 <- zeroinfl(f2, dist = "negbin", link = "logit", data = envlarvas)
summary(Nb1)
AIC(Nb1)
vif(Nb1)

f1 <- formula(ind ~ season + can + t + capves + capker + veg | 1, data = envlarvas)
# ZINB:
Nb1 <- zeroinfl(f1, dist = "negbin", link = "logit", data = envlarvas)
summary(Nb1)
AIC(Nb1)
vif(Nb1)

f3 <- formula(ind ~ season + can + capves + veg | 1, data = envlarvas)
# ZINB:
Nb3 <- zeroinfl(f3, dist = "negbin", link = "logit", data = envlarvas)
summary(Nb3)
AIC(Nb3)
vif(Nb3)

# ZIP (p. 279, Zuur et al 2009)               
Zip3 <- zeroinfl(f3, dist = "poisson",link = "logit", data = envlarvas)
summary(Zip3)
AIC(Zip3)
# detecting collinearity with VIF:
# VIF < 5 indicates low collinearity and no need for further action
vif(Zip3)

# comparing ZIP and ZINB (Zuur et al 2009 p. 280)
library(lmtest)
lrtest(Zip3,Nb3)
# Likelihood ratio test
# 
# Model 1: ind ~ season + can + capves + veg | 1
# Model 2: ind ~ season + can + capves + veg | 1
# #Df LogLik Df Chisq Pr(>Chisq)    
# 1  11 -19305                        
# 2  12   -681  1 37249  < 2.2e-16 ***

# the null hypothesis (the Poisson variance equals the NB variance) is rejected
# The results of this test provide overwhelming evidence to go for a ZINB

# model selection, Zuur et al 2009 p. 282:       
lrtest(Nb1,Nb3)
AIC(Nb1,Nb3)
summary(Nb3)

# dropping capves
f4 <- formula(ind ~ season + can + veg | 1, data = envlarvas)
# ZINB:
Nb4 <- zeroinfl(f4, dist = "negbin", link = "logit", data = envlarvas)
summary(Nb4)
lrtest(Nb3,Nb4)
# Error in lrtest.default(Nb3, Nb4) : 
#   models were not all fitted to the same size of dataset

envlarvas <- envlarvas[complete.cases(envlarvas$capves), ]

Nb3 <- zeroinfl(f3, dist = "negbin", link = "logit", data = envlarvas)
Nb4 <- zeroinfl(f4, dist = "negbin", link = "logit", data = envlarvas)
lrtest(Nb3,Nb4)
AIC(Nb3,Nb4)
summary(Nb4)

# dropping can
envlarvas <- env[env$ls=="larvae", ]
f5 <- formula(ind ~ season + veg | 1, data = envlarvas)
Nb4 <- zeroinfl(f4, dist = "negbin", link = "logit", data = envlarvas)
Nb5 <- zeroinfl(f5, dist = "negbin", link = "logit", data = envlarvas)
lrtest(Nb4,Nb5)
# Error in lrtest.default(Nb4, Nb5) : 
#   models were not all fitted to the same size of dataset

envlarvas <- envlarvas[complete.cases(envlarvas$can), ]

Nb4 <- zeroinfl(f4, dist = "negbin", link = "logit", data = envlarvas)
Nb5 <- zeroinfl(f5, dist = "negbin", link = "logit", data = envlarvas)
lrtest(Nb4,Nb5)
AIC(Nb4,Nb5)
summary(Nb5)

# dropping veg
envlarvas <- env[env$ls=="larvae", ]
f6 <- formula(ind ~ season | 1, data = envlarvas)
Nb5 <- zeroinfl(f5, dist = "negbin", link = "logit", data = envlarvas)
Nb6 <- zeroinfl(f6, dist = "negbin", link = "logit", data = envlarvas)
lrtest(Nb5,Nb6)
# Error in lrtest.default(Nb5, Nb6) : 
#   models were not all fitted to the same size of dataset

envlarvas <- envlarvas[complete.cases(envlarvas$veg), ]

# refactor reference level
envlarvas$season <- relevel(envlarvas$season, ref = "jun2022")

Nb5 <- zeroinfl(f5, dist = "negbin", link = "logit", data = envlarvas)
Nb6 <- zeroinfl(f6, dist = "negbin", link = "logit", data = envlarvas)
lrtest(Nb5,Nb6)
AIC(Nb5,Nb6)
summary(Nb6)

# Call:
# zeroinfl(formula = f6, data = envlarvas, dist = "negbin", link = "logit")
# 
# Pearson residuals:
#     Min      1Q  Median      3Q     Max 
# -0.4123 -0.4105 -0.3939 -0.2957 11.3122 
# 
# Count model coefficients (negbin with log link):
#               Estimate Std. Error z value Pr(>|z|)    
# (Intercept)     6.1482     0.3935  15.624  < 2e-16 ***
# seasonsep2021  -2.9628     0.6053  -4.895 9.83e-07 ***
# seasonnov2021  -2.6962     0.5932  -4.545 5.49e-06 ***
# seasonfeb2022  -3.2256     0.5996  -5.380 7.46e-08 ***
# seasonapr2022  -0.9622     0.5773  -1.667   0.0955 .  
# seasonsep2022  -4.1624     0.5716  -7.281 3.30e-13 ***
# Log(theta)     -1.7717     0.1006 -17.605  < 2e-16 ***
#   
# Zero-inflation model coefficients (binomial with logit link):
#             Estimate Std. Error z value Pr(>|z|)
# (Intercept)   -21.67    8519.80  -0.003    0.998
# ---
# Signif. codes:  0 '***' 0.001 '**' 0.01 '*' 0.05 '.' 0.1 ' ' 1 
# 
# Theta = 0.17 
# Number of iterations in BFGS optimization: 18 
# Log-likelihood: -700.3 on 8 Df

# conditional plots for each explanatory variable
library("visreg")
visreg(Nb6)


# for nymphs ##############
## total number of individuals

# a first glm:
M1 <- glm(ind ~ season + can + t + rh + capves + capker + veg, family = poisson (link = "log"), data = envninfas)
summary(M1)
# verify overdispersion (Zuur et al. 2009 p. 224)
M1$deviance/M1$df.residual
# [1] 9.923349
# Should be around  1 for Poisson to be a valid model
# Zuur et al. 2009, p. 226: "if φ is larger than 15 or 20, then you also need to consider other methods (e.g. the negative binomial GLM or zeroinflated models), see the negative binomial model in Section 9.10 and the models for zero-inflated data in Chapter 11."

####### quick fix of Zuur et al. 2009 p. 226):
M2 <- glm(ind ~ season + can + t + rh + capves + capker + veg, family = quasipoisson, data = envninfas)
summary(M2)
# detecting collinearity with VIF:
vif(M2) # VIF < 5 indicates low collinearity and no need for further action
#             GVIF Df GVIF^(1/(2*Df))
# season  6.108463  5        1.198376
# can     1.258609  1        1.121877
# t       9.352426  1        3.058174
# rh     13.733828  1        3.705918
# capves  1.299223  1        1.139835
# capker  1.219652  1        1.104379
# veg     1.478531  2        1.102701

# conditional plots for each explanatory variable 
library("visreg")
visreg(M2)

# model selection (Zuur et al. 2009, p. 227)
drop1(M2,test = "F")
M2a <- glm(ind ~ season + can + t + capves + capker + veg, family = quasipoisson, data = envninfas)
drop1(M2a,test = "F")
M2b <- glm(ind ~ season + t + capves + capker + veg, family = quasipoisson, data = envninfas)
drop1(M2b,test = "F")
M2c <- glm(ind ~ season + t + capves + veg, family = quasipoisson, data = envninfas)
drop1(M2c,test = "F")
M2d <- glm(ind ~ season + t + capves, family = quasipoisson, data = envninfas)
drop1(M2d,test = "F")
summary(M2d)

# conditional plots for each explanatory variable
library("visreg")
visreg(M2d)

# refactor reference level
envninfas$season <- relevel(envninfas$season, ref = "jun2022")
print(levels(envninfas$season))

M2d <- glm(ind ~ season + t + capves, family = quasipoisson, data = envninfas)
drop1(M2d,test = "F")
summary(M2d)


### for adults #####
### total number of individuals

# a first glm:
# refactor reference level
envadultos$season <- relevel(envadultos$season, ref = "nov2021")
# model
M1 <- glm(ind ~ season + can + t + rh + capves + capker + veg, family = poisson (link = "log"), data = envadultos)
summary(M1)
# verify overdispersion (Zuur et al. 2009 p. 224)
M1$deviance/M1$df.residual
# [1] 1.839366
# Should be around  1 for Poisson to be a valid model
# Zuur et al. 2009, p. 226: "if φ is larger than 15 or 20, then you also need to consider other methods (e.g. the negative binomial GLM or zeroinflated models), see the negative binomial model in Section 9.10 and the models for zero-inflated data in Chapter 11."

####### quick fix of Zuur et al. 2009 p. 226):
M2 <- glm(ind ~ season + can + t + rh + capves + capker + veg, family = quasipoisson, data = envadultos)
summary(M2)

# detecting collinearity with VIF:
library(car)
vif(M2) # VIF < 5 indicates low collinearity and no need for further action
#             GVIF Df GVIF^(1/(2*Df))
# season  5.904999  5        1.194324
# can     1.327383  1        1.152121
# t       6.950974  1        2.636470
# rh     12.374857  1        3.517791
# capves  1.367075  1        1.169220
# capker  1.094652  1        1.046256
# veg     1.596904  2        1.124138

# model selection (Zuur et al. 2009, p. 227)
drop1(M2,test = "F")
M2a <- glm(ind ~ season + can + rh + capves + capker + veg, family = quasipoisson, data = envadultos)
drop1(M2a,test = "F")
M2b <- glm(ind ~ season + rh + capves + capker + veg, family = quasipoisson, data = envadultos)
drop1(M2b,test = "F")
M2c <- glm(ind ~ season + rh + capves + capker, family = quasipoisson, data = envadultos)
drop1(M2c,test = "F")
M2d <- glm(ind ~ season + rh + capker, family = quasipoisson, data = envadultos)
drop1(M2d,test = "F")
summary(M2d)
# Call:
#   glm(formula = ind ~ season + rh + capker, family = quasipoisson,
#       data = envadultos)
# 
# Deviance Residuals:
#   Min       1Q   Median       3Q      Max
# -2.9676  -1.0517  -0.5855  -0.3495   8.4174
# 
# Coefficients:
#                    Estimate Std. Error t value Pr(>|t|)
#   (Intercept)      3.51731    1.05681   3.328  0.00105 **
#   seasonsep2021   -3.10414    0.99586  -3.117  0.00212 **
#   seasonfeb2022   -1.01349    0.56289  -1.800  0.07340 .
#   seasonapr2022   -1.13600    0.57167  -1.987  0.04837 *
#   seasonjun2022   -3.82280    1.37729  -2.776  0.00607 **
#   seasonsep2022   -3.60299    1.15985  -3.106  0.00219 **
#   rh              -0.04591    0.01872  -2.452  0.01512 *
#   capker        -334.81771  197.54624  -1.695  0.09177 .
# ---
#   Signif. codes:  0 ‘***’ 0.001 ‘**’ 0.01 ‘*’ 0.05 ‘.’ 0.1 ‘ ’ 1
# 
# (Dispersion parameter for quasipoisson family taken to be 5.231259)
# 
# Null deviance: 559.59  on 193  degrees of freedom
# Residual deviance: 407.88  on 186  degrees of freedom
# AIC: NA
# 
# Number of Fisher Scoring iterations: 7
